# Supplementary material for: Use of thyroid hormones in hypothyroid and euthyroid patients: a 2020 THESIS questionnaire survey of members of the Czech Society of Endocrinology
Source: BMC Endocr Disord. 2022 May 3;22:117. doi: 10.1186/s12902-022-01027-1 (PMC9063132; doi:10.1186/s12902-022-01027-1)
Supplement: Supplementary file 1 — Additional file 1. [file 12902_2022_1027_MOESM1_ESM.xlsx]

## Sheet: Data
A. About You								B) Hypothyroidism
A1. Sex	A2. Age	A3. Years in medical practice	A4. Specialty	A5. Member of…	A6. Where do you practice? Do you treat thyroid patients on a regular basis (daily or weekly)?	A7. Do you treat thyroid patients on a regular basis (daily or weekly)?	A8. Do you treat patients with hypothyroidism?	B1. Thyroid hormones may be indicated in biochemically euthyroid patients with	B2. Which thyroid hormones available for substitution therapy should be the first choice for the treatment of hypothyroid patients?	B3. Which of the following drugs are you prescribing in clinical practice?	B4. How much control do you have over the formulation of LT4 dispensed for your patients? Please choose the option the best applies to your practice	B5. Interfering drugs may influence the stability of therapy. Which LT4 preparation is in your experience least likely to be subject to variable absorption?	B6. Which of the following preparations of LT4 would you prescribe in case of first diagnosis of hypothyroidism when the patient self-reports intolerance to various foods raising the possibility of celiac disease, malabsorption, lactose intolerance, or intolerance to common excipients	B7. Which of the following preparations of LT4 would you prescribe for a patient established on LT4 who has unexplained poor biochemical control of hypothyroidism?	B8. Which of the following preparations of LT4 would you prescribe for a patient with poor biochemical control who is unable (due to busy lifestyle) to take LT4 fasted and separate from food/drink?	B9. Which of the following preparations of LT4 would you prescribe for a patient established on LT4 tablets who has good biochemical control of hypothyroidism but continues to have symptoms?	B10. After the start of LT4 replacement therapy, when would you re-check serum TSH:	B11. In case of a switch to a different formulation or change from one manufacturer’s LT4 tablet to another, when do you recommend that the serum TSH should be re-checked:	B12. Dietary supplements (such as selenium or iodine) are proposed for patients with thyroid disease. Do you think that they may be used in addition to thyroid hormone replacement in hypothyroidism?	B13. The use of combined replacement therapy, with administration of both LT4 and LT3, is generally not recommended. Do you think that may be considered:	B14. It has been reported that some patients with hypothyroidism treated with levothyroxine continue to experience persistent symptoms despite normal serum TSH. The following three questions refer to such patients. In your clinical practice how common is this phenomenon?	B15. It has been reported that some patients with hypothyroidism treated with levothyroxine continue to experience persistent symptoms despite normal serum TSH. In your experience what has been the trend over the past 5 years?	B16. In most patients treated with levothyroxine who achieve normal serum TSH, persistent symptoms are due to:	B16	B16	B16	B16	B16	B16	B16	B17. Using your experience with patients treated with levothyroxine who achieve normal serum TSH, but continue to experience symptoms like fatigue, please rank them from 1-8, where 1 is the most likely and 8 the least likely explanation in your opinion. [Attribute a score from 1 (most likely) to 8 (least likely) to each item.]	B17	B17	B17	B17	B17	B17	B17	B18. Do you, yourself have a diagnosis of hypothyroidism requiring thyroid hormone treatment?	B19. (it will appear only in respondents who answered “yes” to question B18) Do you experience excessive tiredeness/fatigue?	B20. (it will appear only in respondents who answered “yes” to question B18) Have you tried L-T4 and LT3 combination treatment?	B21. (it will appear only in respondents who answered “yes” to question B18) Have you tried desiccated thyroid treatment?	B22. (it will appear only in respondents who answered “yes” to question B20 or B21) If you have tried of LT4 and LT3 combination treatment or desiccated thyroid, please describe your experience (eg how effective compared with LT4 monotherapy, whether you continue to take it, side-effects, long-term concerns).	B23. (it will appear only in respondents who answered “No” to question B18) Would you consider LT4 and LT3 combination treatment or desiccated thyroid for yourself if you were to develop hypothyroidism?	B24. Please add comments (eg why you would or would not choose to take LT4 and LT3 combination treatment or desiccated thyroid for yourself)
																							Inability of levothyroxine to restore normal physiology: 1-strongly disagree/2-disagree/3-neutral/4-agree/5-strongly agree	Psychosocial factors: 1-strongly disagree/2-disagree/3-neutral/4-agree/5-strongly agree	Comorbidities: 1-strongly disagree/2-disagree/3-neutral/4-agree/5-strongly agree	Chronic fatigue syndrome: 1-strongly disagree/2-disagree/3-neutral/4-agree/5-strongly agree	Patient unrealistic expectation: 1-strongly disagree/2-disagree/3-neutral/4-agree/5-strongly agree	Presence of underlying inflammation due to autoimmunity: 1-strongly disagree/2-disagree/3-neutral/4-agree/5-strongly agree	The burden of chronic disease: 1-strongly disagree/2-disagree/3-neutral/4-agree/5-strongly agree	The burden of having to take medication: 1-strongly disagree/2-disagree/3-neutral/4-agree/5-strongly agree	the burden of having to take medication	patient unrealistic expectations	inability of levothyroxine to restore normal physiology	psychosocial factors	presence of underlying inflammation due to autoimmunity	comorbidities	chronic fatigue syndrome	the burden of chronic disease
Female	51-60	31-40	Endocrinology	National Endocrine Society	University centre;Specialist Practice;	Yes, daily	Yes, > 100 patients/year	no, treatment is never indicated for these patients	LT4	LT4	most of my patients are dispensed the type of LT4 that I recommend	I expect no major changes with different formulations	I expect no major changes with the different formulations	I expect no major changes with the different formulations	I expect no major changes with the different formulations	I expect no major changes with the different formulations	after 4 – 6 weeks	after 4 to 6 weeks	at the patient’s request or as a complementary treatment	due to the low quality of available evidence, combined therapy should never be used	less than 5% of patients	Not sure	1	5	5	3	5	3	5	5	5	1	8	2	7	6	4	3	No					No	A combination od LT4 and LT3 is not available, dessicated thyrodi gland have a problem with stability
Male	61-70	31-40	Endocrinology	National Endocrine Society	University centre	Yes, daily	Yes, > 100 patients/year	depression resistant to anti-depressant medications;female infertility with high level of thyroid antibodies;simple goiter growing over time*	LT4	LT4;LT3	most of my patients are dispensed the type of LT4 that I recommend	I expect no major changes with different formulations	tablets	tablets from another manufacturer	tablets	soft-gel capsules	after 8 weeks	after 4 to 6 weeks	at the patient’s request or as a complementary treatment	in patients with normal serum TSH who still complain of symptoms suggestive of hypothyroidism	less than 5% of patients	No change	2	2	2	1	2	2	2	2	7	2	4	6	4	3	1	8	No					No	T4 is sufficient. It is the question of dose.
Female	51-60	31-40	Endocrinology;Internal Medicine;Other;	National Endocrine Society	Specialist Practice	Yes, daily	Yes, > 100 patients/year	depression resistant to anti-depressant medications;female infertility with high level of thyroid antibodies;simple goiter growing over time*	LT4	LT4;LT3	most of my patients are dispensed the type of LT4 that I recommend	tablets	tablets	tablets from another manufacturer	tablets	tablets from another manufacturer	after 8 weeks	after 8 weeks	at the patient’s request or as a complementary treatment	in patients with normal serum TSH who still complain of symptoms suggestive of hypothyroidism	less than 5% of patients	No change	3	3	5	5	3	2	4	2	7	1	2	4	6	3	5	8	Yes	No	Yes	No	After few days on combination of LT4 and LT3 I have gone back to LT4; LT3 caused swelling and anxiety
Female	51-60	31-40	Endocrinology;Pediatric Endocrinology;	National Endocrine Society	Specialist Practice	Yes, daily	Yes, > 100 patients/year	female infertility with high level of thyroid antibodies;simple goiter growing over time*	LT4	LT4	most of my patients are dispensed the type of LT4 that I recommend	tablets	tablets	soft-gel capsules	soft-gel capsules	I expect no major changes with the different formulations	after 4 – 6 weeks	after 8 weeks	in subclinical hypothyroidism	in patients with normal serum TSH who still complain of symptoms suggestive of hypothyroidism	6-10 %	I am seeing fewer such cases	2	4	3	4	4	2	2	2	7	4	2	5	8	1	6	3	No					No	In majority of cases LT4 is sufficient. Only in cases after total thyroidectomy few patients could have a molectular defect of deiodination with low T3. Only in such cases the combination of LT4 and LT3 would be is appropriate.
Female	51-60	21-30	Endocrinology;Internal Medicine;	National Endocrine Society	Regional Hospital;Specialist Practice;	Yes, daily	Yes, > 100 patients/year	female infertility with high level of thyroid antibodies;simple goiter growing over time*	LT4	LT4;LT3	most of my patients are dispensed the type of LT4 that I recommend	tablets	tablets	tablets from another manufacturer	tablets	tablets from another manufacturer	after 8 weeks	on the basis of clinical evaluation	at the patient’s request or as a complementary treatment	in patients with normal serum TSH who still complain of symptoms suggestive of hypothyroidism	6-10 %	No change	2	4	4	4	4	2	2	2	6	2	4	7	1	8	3	5	Yes	No	No	No
Female	41-50	11-20	Endocrinology	National Endocrine Society	Specialist Practice	Yes, daily	Yes, > 100 patients/year	simple goiter growing over time*	LT4	LT4;LT3;LT4 and LT3 combination	most of my patients are dispensed the type of LT4 that I recommend	I expect no major changes with different formulations	I expect no major changes with the different formulations	I expect no major changes with the different formulations	I expect no major changes with the different formulations	I expect no major changes with the different formulations	after 4 – 6 weeks	after 4 to 6 weeks	at the patient’s request or as a complementary treatment	in patients with normal serum TSH who still complain of symptoms suggestive of hypothyroidism	less than 5% of patients	No change	1	3	3	2	2	3	2	2	7	4	8	6	5	2	1	3	No					No	Dessicated thyroid I would not use because of the variability of T4 dose and a risk of allergy. The combination of LT4 and LT3 is not needed in most cases. It is could be used only in special cases when there are symptoms of hypothyroidism and low T3 in the blood and rarely when LT4 is not able to achieve the target serum TSH (within normal range or supressed).
Female	51-60	21-30	Endocrinology	National Endocrine Society	Specialist Practice	Yes, daily	Yes, > 100 patients/year	female infertility with high level of thyroid antibodies;simple goiter growing over time*	LT4	LT4;LT3	most of my patients are dispensed the type of LT4 that I recommend	I expect no major changes with different formulations	soft-gel capsules	tablets from another manufacturer	tablets	tablets from another manufacturer	after 4 – 6 weeks	no, there is no need of TSH control after preparation changes if the dosage is the same	at the patient’s request or as a complementary treatment	in patients with normal serum TSH who still complain of symptoms suggestive of hypothyroidism	less than 5% of patients	I am seeing fewer such cases	2	3	4	4	4	2	3	4	6	4	2	3	1	5	7	8	No					No	LT4 is sufficient.
Male	41-50	11-20	Endocrinology;Internal Medicine;	National Endocrine Society	University centre	Yes, daily	Yes, from 51 to 100 patients/year	unexplained fatigue;female infertility with high level of thyroid antibodies;simple goiter growing over time*	LT4	LT4;LT3	most of my patients are dispensed the type of LT4 that I recommend	I expect no major changes with different formulations	I expect no major changes with the different formulations	I expect no major changes with the different formulations	I expect no major changes with the different formulations	I expect no major changes with the different formulations	after 8 weeks	after 8 weeks	when there is coexisting autoimmune thyroiditis	in patients with normal serum TSH who still complain of symptoms suggestive of hypothyroidism	6-10 %	No change	5	4	2	2	2	4	2	2	3	5	6	7	1	2	4	8	No					Yes	if fT4 itself would not sufficient
Male	41-50	21-30	Endocrinology;Internal Medicine;	National Endocrine Society	Regional Hospital	Yes, daily	Yes, > 100 patients/year	female infertility with high level of thyroid antibodies;simple goiter growing over time*	LT4	LT4	most of my patients are dispensed the type of LT4 that I recommend	tablets	tablets	tablets from another manufacturer	tablets	tablets from another manufacturer	after 8 weeks	after 8 weeks	at the patient’s request or as a complementary treatment	in patients with normal serum TSH who still complain of symptoms suggestive of hypothyroidism	less than 5% of patients	No change	2	4	3	4	4	3	3	3	5	6	4	8	3	2	1	7	No					No	A combination is not needed
Male	51-60	31-40	Endocrinology;Internal Medicine;	ETA (European Thyroid Association);National Endocrine Society;	Specialist Practice	Yes, daily	Yes, > 100 patients/year	female infertility with high level of thyroid antibodies;simple goiter growing over time*	LT4	LT4;LT3	most of my patients are dispensed the type of LT4 that I recommend	tablets	tablets	tablets from another manufacturer	tablets	tablets from another manufacturer	after 8 weeks	after 8 weeks	in subclinical hypothyroidism	in patients with normal serum TSH who still complain of symptoms suggestive of hypothyroidism	less than 5% of patients	No change	3	4	4	2	4	4	4	3	3	2	7	4	6	8	1	5	No					No	In vast majority of cases when there is normal activity of deiodinases, the LT4 is sufficient. The T4 concentration in preaparations of dessicated thyroid varies at about 30%.
Female	51-60	31-40	Endocrinology;Pediatric Endocrinology;	National Endocrine Society	Specialist Practice	Yes, daily	Yes, > 100 patients/year	simple goiter growing over time*	LT4	LT4	most of my patients are dispensed the type of LT4 that I recommend	tablets	tablets	tablets from another manufacturer	tablets	I expect no major changes with the different formulations	after 8 weeks	no, there is no need of TSH control after preparation changes if the dosage is the same	at the patient’s request or as a complementary treatment	due to the low quality of available evidence, combined therapy should never be used	less than 5% of patients	No change	2	4	4	2	4	2	4	4	3	6	1	2	7	5	8	4	No					No	Dessicated thyroid is obsolete, I worry about dose titration. A combination of LT4 and LT3 have higher risk of overdosing and side effects .
Female	61-70	>40	Endocrinology;Pediatric Endocrinology;	ATA (American Thyroid Association);National Endocrine Society;	University centre	Yes, daily	Yes, > 100 patients/year	no, treatment is never indicated for these patients	LT4	LT4	most of my patients are dispensed the type of LT4 that I recommend	tablets	tablets	tablets from another manufacturer	tablets	I expect no major changes with the different formulations	after 4 – 6 weeks	no, there is no need of TSH control after preparation changes if the dosage is the same	no, dietary supplements should never be used	in patients with normal serum TSH who still complain of symptoms suggestive of hypothyroidism	less than 5% of patients	Not sure	2	4	4	2	4	2	3	2	6	2	7	5	3	8	4	1	No					No	The last ETA recommendation: experimental treatment with combination of LT4 and LT3 would be usefull in compliant hypothyroid patients with lasting hypothyroid symptoms regardles normalisation of thyroid tests who are aware of chronic nature of their disease an do not suffer form other autoimmune diseaeses. However, optimla doses and LT4/LT3 rate is essential. The combination should be stopped wh…
Female	51-60	21-30	Endocrinology;Internal Medicine;	National Endocrine Society	Specialist Practice	Yes, daily	Yes, > 100 patients/year	female infertility with high level of thyroid antibodies;simple goiter growing over time*	LT4	LT4;LT3	most of my patients are dispensed the type of LT4 that I recommend	I expect no major changes with different formulations	tablets	tablets from another manufacturer	tablets	tablets from another manufacturer	after 8 weeks	no, there is no need of TSH control after preparation changes if the dosage is the same	at the patient’s request or as a complementary treatment	in patients with normal serum TSH who still complain of symptoms suggestive of hypothyroidism	less than 5% of patients	No change	2	4	4	3	4	3	4	4	4	2	6	5	7	8	3	1	No					No	I would start substitution with LT4. When I will have lasting hypothyroid symptoms, I will probably try the LT3.
Female	41-50	11-20	Endocrinology	National Endocrine Society	Basic researcher	Yes, daily	Yes, > 100 patients/year	no, treatment is never indicated for these patients	LT4	LT4	most of my patients are dispensed the type of LT4 that I recommend	tablets	I expect no major changes with the different formulations	I expect no major changes with the different formulations	I expect no major changes with the different formulations	I expect no major changes with the different formulations	after 8 weeks	after 8 weeks	at the patient’s request or as a complementary treatment	for a short period, in patients recovering from protracted hypothyroidism	less than 5% of patients	No change	1	5	5	4	4	2	4	3	7	1	2	3	5	4	6	8	Yes	Yes	No	No
Female	41-50	21-30	Endocrinology	National Endocrine Society	University centre;Specialist Practice;	Yes, daily	Yes, > 100 patients/year	female infertility with high level of thyroid antibodies;simple goiter growing over time*	LT4	LT4 and LT3 combination; LT4	most of my patients are dispensed the type of LT4 that I recommend	I expect no major changes with different formulations	I expect no major changes with the different formulations	I expect no major changes with the different formulations	soft-gel capsules	tablets from another manufacturer	after 8 weeks	after 8 weeks	at the patient’s request or as a complementary treatment	for a short period, in patients recovering from protracted hypothyroidism	less than 5% of patients	No change	3	5	3	4	4	3	3	3	8	6	5	4	1	3	2	7	No					No	Maybe I would consider the combination, because it seems to be more physiological.
Male	41-50	21-30	Endocrinology;Internal Medicine;	National Endocrine Society	University centre;Specialist Practice;	Yes, daily	Yes, > 100 patients/year	female infertility with high level of thyroid antibodies;simple goiter growing over time*	LT4	LT4	most of my patients are dispensed the type of LT4 that I recommend	tablets	soft-gel capsules	soft-gel capsules	soft-gel capsules	I expect no major changes with the different formulations	after 4 – 6 weeks	after 8 weeks	no, dietary supplements should never be used	due to the low quality of available evidence, combined therapy should never be used	6-10 %	No change	1	4	4	4	3	2	4	4	2	7	6	8	4	5	1	3	No					No	LT3 is no evidence-based
Female	41-50	21-30	Endocrinology	ETA (European Thyroid Association);National Endocrine Society;	Specialist Practice	Yes, daily	Yes, > 100 patients/year	female infertility with high level of thyroid antibodies;simple goiter growing over time*	LT4	LT4;LT3	most of my patients are dispensed the type of LT4 that I recommend	tablets	tablets	tablets from another manufacturer	tablets	tablets from another manufacturer	after 8 weeks	on the basis of clinical evaluation	at the patient’s request or as a complementary treatment	in patients with normal serum TSH who still complain of symptoms suggestive of hypothyroidism	less than 5% of patients	No change	2	4	3	2	4	2	3	3	7	3	8	4	1	2	5	6	No					No	I mean the standard tablete with LT4 would be sufficient
Female	51-60	21-30	Endocrinology	National Endocrine Society	Specialist Practice	Yes, daily	Yes, > 100 patients/year	female infertility with high level of thyroid antibodies;simple goiter growing over time*	LT4	LT4	most of my patients are dispensed the type of LT4 that I recommend	tablets	tablets	tablets from another manufacturer	tablets	I expect no major changes with the different formulations	after 8 weeks	no, there is no need of TSH control after preparation changes if the dosage is the same	at the patient’s request or as a complementary treatment	due to the low quality of available evidence, combined therapy should never be used	less than 5% of patients	I am seeing fewer such cases	2	4	4	4	4	2	3	3	7	2	3	4	6	5	1	8	Yes	No	No	No
Male	>70	>40	Endocrinology;Internal Medicine;	National Endocrine Society	Specialist Practice	Yes, daily	Yes, > 100 patients/year	no, treatment is never indicated for these patients	LT4	LT4	most of my patients are dispensed the type of LT4 that I recommend	I expect no major changes with different formulations	I expect no major changes with the different formulations	I expect no major changes with the different formulations	I expect no major changes with the different formulations	I expect no major changes with the different formulations	after 8 weeks	no, there is no need of TSH control after preparation changes if the dosage is the same	at the patient’s request or as a complementary treatment	for a short period, in patients recovering from protracted hypothyroidism	less than 5% of patients	I am seeing fewer such cases	2	4	4	4	4	3	4	2	1	6	8	5	7	4	3	2	No					No	Alhough the deiodination of LT4 to LT3 is individual, it is physiological.
Female	41-50	11-20	Internal Medicine	National Endocrine Society	Specialist Practice	Yes, daily	Yes, > 100 patients/year	simple goiter growing over time*	LT4	LT4	most of my patients are dispensed the type of LT4 that I recommend	I expect no major changes with different formulations	I expect no major changes with the different formulations	I expect no major changes with the different formulations	I expect no major changes with the different formulations	I expect no major changes with the different formulations	after 8 weeks	on the basis of clinical evaluation	no, dietary supplements should never be used	due to the low quality of available evidence, combined therapy should never be used	less than 5% of patients	No change	3	3	3	3	3	3	3	3	5	4	6	7	3	2	1	8	No					No	I do not believe in dessicated thyroid
Female	31-40	0-10	Endocrinology;Internal Medicine;	National Endocrine Society	Regional Hospital	Yes, daily	Yes, > 100 patients/year	female infertility with high level of thyroid antibodies;simple goiter growing over time*	LT4	LT4	most of my patients are dispensed the type of LT4 that I recommend	tablets	tablets	I expect no major changes with the different formulations	tablets	tablets from another manufacturer	after 8 weeks	no, there is no need of TSH control after preparation changes if the dosage is the same	in subclinical hypothyroidism	due to the low quality of available evidence, combined therapy should never be used	6-10 %	I am seeing more such cases	4	5	2	4	4	4	3	3	4	5	3	2	7	6	1	8	No					No	I have no experience with dessicated thyroid
Female	41-50	21-30	Endocrinology;Internal Medicine;	National Endocrine Society	Specialist Practice	Yes, daily	Yes, > 100 patients/year	female infertility with high level of thyroid antibodies;simple goiter growing over time*	LT4	LT4	most of my patients are dispensed the type of LT4 that I recommend	tablets	tablets	tablets from another manufacturer	soft-gel capsules	I expect no major changes with the different formulations	after 4 – 6 weeks	after 8 weeks	when there is coexisting autoimmune thyroiditis	for a short period, in patients recovering from protracted hypothyroidism	less than 5% of patients	No change	2	4	4	3	4	3	3	4	6	3	5	4	7	1	2	8	Yes	No	No	No
Female	41-50	21-30	Endocrinology;Internal Medicine;	National Endocrine Society	University centre;Specialist Practice;	Yes, daily	Yes, > 100 patients/year	female infertility with high level of thyroid antibodies;simple goiter growing over time*	LT4	LT4	most of my patients are dispensed the type of LT4 that I recommend	tablets	tablets	tablets from another manufacturer	tablets	tablets from another manufacturer	after 8 weeks	on the basis of clinical evaluation	at the patient’s request or as a complementary treatment	in patients with normal serum TSH who still complain of symptoms suggestive of hypothyroidism	6-10 %	No change	2	4	4	5	5	4	4	3	2	3	1	4	5	7	6	8	No					No	I would stard with standard LT4 tablete. Hypothyroidism si not life threatening disease. To my opinion the combinatnion of LT4 and LT3 require the patients who can not accept their disease. To my experience, the combinantion would help in one tenth of cases.
Male	61-70	>40	Family Medicine	National Endocrine Society	General Practice	Yes, weekly	Yes, from 10 to 50 patients/year	obesity resistant to life-style interventions;female infertility with high level of thyroid antibodies, simple goiter growing over time*	LT4	LT4	the type of dispensed thyroxine is mostly chosen by general practitioners	tablets	tablets	tablets from another manufacturer	liquid solution	tablets from another manufacturer	no, I mostly rely on clinical evaluation	on the basis of clinical evaluation	when there is coexisting autoimmune thyroiditis	for a short period, in patients recovering from protracted hypothyroidism	less than 5% of patients	I am seeing fewer such cases	2	2	4	2	4	4	3	2	1	2	8	4	5	7	3	6	No					No	I have no experience with this treatment
Female	41-50	11-20	Endocrinology	National Endocrine Society	Specialist Practice	Yes, daily	Yes, > 100 patients/year	female infertility with high level of thyroid antibodies;simple goiter growing over time*	LT4	LT4 and LT3 combination; LT4	most of my patients are dispensed the type of LT4 that I recommend	tablets	tablets	tablets from another manufacturer	tablets	tablets from another manufacturer	after 4 – 6 weeks	after 8 weeks	in subclinical hypothyroidism	in patients with normal serum TSH who still complain of symptoms suggestive of hypothyroidism	less than 5% of patients	No change	2	4	4	3	3	2	2	2	4	2	5	6	7	3	1	8	No					No	I initialy would use monotherapy with LT4
Male	51-60	31-40	Endocrinology;Pediatric Endocrinology;	National Endocrine Society	Regional Hospital	Yes, weekly	Yes, > 100 patients/year	no, treatment is never indicated for these patients	LT4	LT4	most of my patients are dispensed the type of LT4 that I recommend	I expect no major changes with different formulations	soft-gel capsules	soft-gel capsules	soft-gel capsules	soft-gel capsules	after 4 – 6 weeks	after 4 to 6 weeks	at the patient’s request or as a complementary treatment	in patients with normal serum TSH who still complain of symptoms suggestive of hypothyroidism	6-10 %	I am seeing more such cases	4	5	4	4	4	4	4	4	3	5	6	4	7	1	2	8	No					No	I prefer to start with LT4
Male	41-50	11-20	Endocrinology;Internal Medicine;	National Endocrine Society	Specialist Practice	Yes, daily	Yes, > 100 patients/year	simple goiter growing over time*	LT4	LT4	most of my patients are dispensed the type of LT4 that I recommend	tablets	tablets	tablets from another manufacturer	tablets	tablets from another manufacturer	after 8 weeks	after 8 weeks	no, dietary supplements should never be used	due to the low quality of available evidence, combined therapy should never be used	less than 5% of patients	No change	1	4	4	4	3	1	3	3	8	2	1	3	4	5	6	7	No					No	Both is not physiological and currently obsolete treatment
Female	41-50	21-30	Endocrinology;Internal Medicine;	National Endocrine Society	Specialist Practice	Yes, daily	Yes, > 100 patients/year	female infertility with high level of thyroid antibodies;simple goiter growing over time*	LT4	LT4;LT3	most of my patients are dispensed the type of LT4 that I recommend	tablets	tablets	tablets from another manufacturer	tablets	tablets from another manufacturer	after 4 – 6 weeks	no, there is no need of TSH control after preparation changes if the dosage is the same	no, dietary supplements should never be used	for a short period, in patients recovering from protracted hypothyroidism	Not sure	Not sure	1	3	5	3	3	2	3	3	4	1	6	5	3	2	7	8	No					No	In vast majority of cases the LT4 is sufficient
Female	51-60	21-30	Endocrinology	National Endocrine Society	Specialist Practice	Yes, daily	Yes, > 100 patients/year	female infertility with high level of thyroid antibodies;simple goiter growing over time*	LT4	LT4	most of my patients are dispensed the type of LT4 that I recommend	soft-gel capsules	tablets	soft-gel capsules	soft-gel capsules	tablets from another manufacturer	after 8 weeks	after 8 weeks	when there is coexisting autoimmune thyroiditis	in patients with normal serum TSH who still complain of symptoms suggestive of hypothyroidism	less than 5% of patients	I am seeing fewer such cases	1	4	4	2	4	3	3	4	5	1	8	2	6	4	3	7	Yes	No	No	No
Male	41-50	21-30	Internal Medicine	National Endocrine Society	Specialist Practice	Yes, daily	Yes, > 100 patients/year	simple goiter growing over time*	LT4	LT4	most of my patients are dispensed the type of LT4 that I recommend	tablets	tablets	tablets from another manufacturer	tablets	tablets from another manufacturer	after 8 weeks	after 8 weeks	in subclinical hypothyroidism	in patients with normal serum TSH who still complain of symptoms suggestive of hypothyroidism	less than 5% of patients	No change	2	2	2	2	1	2	2	3	3	7	6	3	5	4	7	7	No					No	I observed no difference as compared to LT4
Female	51-60	31-40	Endocrinology;Internal Medicine;	National Endocrine Society	Regional Hospital;Specialist Practice;	Yes, daily	Yes, > 100 patients/year	simple goiter growing over time*	LT4	LT4	most of my patients are dispensed the type of LT4 that I recommend	I expect no major changes with different formulations	tablets	tablets from another manufacturer	tablets	tablets from another manufacturer	after 8 weeks	after 4 to 6 weeks	at the patient’s request or as a complementary treatment	for a short period, in patients recovering from protracted hypothyroidism	less than 5% of patients	No change	2	5	4	4	5	2	4	5	6	1	8	2	7	3	4	5	No					No
Female	41-50	21-30	Endocrinology;Internal Medicine;Other;	National Endocrine Society	Specialist Practice	Yes, daily	Yes, > 100 patients/year	no, treatment is never indicated for these patients	LT4	LT4	most of my patients are dispensed the type of LT4 that I recommend	I expect no major changes with different formulations	tablets	tablets from another manufacturer	tablets	tablets from another manufacturer	after 8 weeks	no, there is no need of TSH control after preparation changes if the dosage is the same	in subclinical hypothyroidism	due to the low quality of available evidence, combined therapy should never be used	less than 5% of patients	I am seeing fewer such cases	2	4	4	4	3	3	4	3	6	5	7	3	4	2	3	3	No					No
Female	41-50	11-20	Endocrinology;Internal Medicine;	National Endocrine Society	Specialist Practice	Yes, daily	Yes, > 100 patients/year	unexplained fatigue;obesity resistant to life-style interventions;depression resistant to anti-depressant medications;female infertility with high level of thyroid antibodies;simple goiter growing over time*	LT4	LT4;LT3	most of my patients are dispensed the type of LT4 that I recommend	tablets	tablets	tablets from another manufacturer	tablets	tablets from another manufacturer	after 4 – 6 weeks	after 4 to 6 weeks	at the patient’s request or as a complementary treatment	in patients with normal serum TSH who still complain of symptoms suggestive of hypothyroidism	less than 5% of patients	I am seeing fewer such cases	4	3	2	4	3	2	3	3	7	1	2	3	8	4	5	6	No					No	Some my patients use two kinds of tabletes: LT4 and LT3
Female	41-50	11-20	Endocrinology	National Endocrine Society	Specialist Practice	Yes, daily	Yes, > 100 patients/year	female infertility with high level of thyroid antibodies;simple goiter growing over time*	LT4	LT4	most of my patients are dispensed the type of LT4 that I recommend	tablets	tablets	tablets from another manufacturer	tablets	tablets from another manufacturer	after 4 – 6 weeks	after 4 to 6 weeks	in subclinical hypothyroidism	in patients with normal serum TSH who still complain of symptoms suggestive of hypothyroidism	6-10 %	I am seeing more such cases	2	4	4	4	4	4	4	4	7	3	8	1	5	2	4	6	No					No
Female	31-40	0-10	Endocrinology	National Endocrine Society	Specialist Practice	Yes, daily	Yes, > 100 patients/year	female infertility with high level of thyroid antibodies	LT4	LT4	most of my patients are dispensed the type of LT4 that I recommend	soft-gel capsules	soft-gel capsules	soft-gel capsules	soft-gel capsules	I expect no major changes with the different formulations	after 4 – 6 weeks	on the basis of clinical evaluation	at the patient’s request or as a complementary treatment	in patients with normal serum TSH who still complain of symptoms suggestive of hypothyroidism	less than 5% of patients	I am seeing fewer such cases	3	4	4	3	2	4	3	2	3	2	4	7	6	5	5	6	No					No
Male	>70	>40	Endocrinology	National Endocrine Society	Basic researcher	Yes, weekly	Yes, from 10 to 50 patients/year	unexplained fatigue;obesity resistant to life-style interventions;severe hypercholesterolemia, as a complementary treatment;simple goiter growing over time*	LT4	LT4;Desiccated thyroid	most of my patients are dispensed the type of LT4 that I recommend	tablets	I expect no major changes with the different formulations	I expect no major changes with the different formulations	soft-gel capsules	I expect no major changes with the different formulations	after 4 – 6 weeks	after 4 to 6 weeks	when there is coexisting autoimmune thyroiditis	for a short period, in patients recovering from protracted hypothyroidism	less than 5% of patients	Not sure	2	3	4	4	3	4	4	3	6	6	7	4	4	5	6	4	No					No
Female	31-40	11-20	Endocrinology	National Endocrine Society	Specialist Practice	Yes, daily	Yes, > 100 patients/year	female infertility with high level of thyroid antibodies;simple goiter growing over time*	LT4	LT4 and LT3 combination; LT4	most of my patients are dispensed the type of LT4 that I recommend	tablets	tablets	tablets from another manufacturer	tablets	tablets from another manufacturer	after 4 – 6 weeks	after 4 to 6 weeks	at the patient’s request or as a complementary treatment	in patients with normal serum TSH who still complain of symptoms suggestive of hypothyroidism	less than 5% of patients	I am seeing more such cases	4	4	4	4	4	4	3	3	8	7	1	2	3	4	5	6	No					No
Male	41-50	21-30	Endocrinology;Internal Medicine;Other;	National Endocrine Society	Regional Hospital	Yes, daily	Yes, > 100 patients/year	female infertility with high level of thyroid antibodies;simple goiter growing over time*	LT4	LT4;LT3	most of my patients are dispensed the type of LT4 that I recommend	tablets	tablets	tablets from another manufacturer	tablets	tablets from another manufacturer	after 4 – 6 weeks	on the basis of clinical evaluation	in subclinical hypothyroidism	in patients with normal serum TSH who still complain of symptoms suggestive of hypothyroidism	6-10 %	No change	4	4	4	2	3	2	2	3	4	3	4	2	4	3	5	4	No					No
Female	51-60	21-30	Endocrinology	National Endocrine Society	Specialist Practice	Yes, daily	Yes, > 100 patients/year	simple goiter growing over time*	LT4	LT4	most of my patients are dispensed the type of LT4 that I recommend	tablets	tablets	tablets from another manufacturer	tablets	I expect no major changes with the different formulations	after 8 weeks	on the basis of clinical evaluation	at the patient’s request or as a complementary treatment	in patients with normal serum TSH who still complain of symptoms suggestive of hypothyroidism	less than 5% of patients	No change	1	5	4	2	3	3	4	2	7	3	8	5	6	2	6	3	No					No
Female	31-40	11-20	Endocrinology;Other;	National Endocrine Society	Specialist Practice	Yes, daily	Yes, from 51 to 100 patients/year	female infertility with high level of thyroid antibodies;simple goiter growing over time*	LT4	LT4	most of my patients are dispensed the type of LT4 that I recommend	I expect no major changes with different formulations	I expect no major changes with the different formulations	I expect no major changes with the different formulations	tablets	tablets from another manufacturer	after 4 – 6 weeks	after 8 weeks	at the patient’s request or as a complementary treatment	in patients with normal serum TSH who still complain of symptoms suggestive of hypothyroidism	6-10 %	No change	3	5	3	5	5	4	4	4	6	7	5	8	6	7	8	5	No					No
Female	51-60	31-40	Endocrinology;Internal Medicine;	National Endocrine Society	Specialist Practice	Yes, daily	Yes, > 100 patients/year	female infertility with high level of thyroid antibodies;simple goiter growing over time*	LT4	LT4	most of my patients are dispensed the type of LT4 that I recommend	tablets	tablets	tablets from another manufacturer	I expect no major changes with the different formulations	I expect no major changes with the different formulations	after 8 weeks	on the basis of clinical evaluation	at the patient’s request or as a complementary treatment	due to the low quality of available evidence, combined therapy should never be used	6-10 %	I am seeing more such cases	2	3	4	3	5	2	4	3	4	2	7	3	7	8	6	7	No					No
Female	41-50	21-30	Endocrinology;Internal Medicine;	ETA (European Thyroid Association);National Endocrine Society;	Specialist Practice	Yes, daily	Yes, > 100 patients/year	female infertility with high level of thyroid antibodies;simple goiter growing over time*	LT4	LT4;LT3	most of my patients are dispensed the type of LT4 that I recommend	I expect no major changes with different formulations	tablets	tablets from another manufacturer	tablets	tablets from another manufacturer	after 8 weeks	after 8 weeks	at the patient’s request or as a complementary treatment	in patients with normal serum TSH who still complain of symptoms suggestive of hypothyroidism	6-10 %	No change	1	5	5	3	5	1	5	3	5	1	8	3	5	1	4	1	No					No
Male	41-50	21-30	Endocrinology;Pediatric Endocrinology;	National Endocrine Society	University centre;Specialist Practice;	Yes, daily	Yes, > 100 patients/year	female infertility with high level of thyroid antibodies;simple goiter growing over time*	LT4	LT4	most of my patients are dispensed the type of LT4 that I recommend	tablets	tablets	tablets from another manufacturer	tablets	I expect no major changes with the different formulations	after 4 – 6 weeks	no, there is no need of TSH control after preparation changes if the dosage is the same	at the patient’s request or as a complementary treatment	in patients with normal serum TSH who still complain of symptoms suggestive of hypothyroidism	less than 5% of patients	No change	2	3	3	4	3	4	4	4	5	7	8	6	1	4	2	3	No					No
Female	51-60	21-30	Endocrinology;Pediatric Endocrinology;	National Endocrine Society	University centre;Regional Hospital;Specialist Practice;	Yes, daily	Yes, > 100 patients/year	simple goiter growing over time*	LT4	LT4	most of my patients are dispensed the type of LT4 that I recommend	I expect no major changes with different formulations	I expect no major changes with the different formulations	I expect no major changes with the different formulations	I expect no major changes with the different formulations	I expect no major changes with the different formulations	after 8 weeks	after 8 weeks	in subclinical hypothyroidism	in patients with normal serum TSH who still complain of symptoms suggestive of hypothyroidism	less than 5% of patients	No change	2	4	4	3	4	5	3	3	7	4	7	3	8	3	2	2	Yes	No	No	No
Female	41-50	21-30	Endocrinology;Internal Medicine;Other;	National Endocrine Society	Specialist Practice	Yes, daily	Yes, > 100 patients/year	no, treatment is never indicated for these patients	LT4	LT4	most of my patients are dispensed the type of LT4 that I recommend	tablets	tablets	tablets from another manufacturer	tablets	tablets from another manufacturer	after 8 weeks	after 4 to 6 weeks	at the patient’s request or as a complementary treatment	due to the low quality of available evidence, combined therapy should never be used	6-10 %	No change	2	4	4	4	4	2	4	3	8	3	7	1	6	4	5	2	No					No
Male	41-50	21-30	Endocrinology;Internal Medicine;	National Endocrine Society	University centre	Yes, daily	Yes, > 100 patients/year	no, treatment is never indicated for these patients	LT4	LT4	most of my patients are dispensed the type of LT4 that I recommend	tablets	tablets	tablets from another manufacturer	tablets	tablets from another manufacturer	after 4 – 6 weeks	no, there is no need of TSH control after preparation changes if the dosage is the same	in subclinical hypothyroidism	for a short period, in patients recovering from protracted hypothyroidism	less than 5% of patients	No change	2	4	4	3	4	2	2	2	7	4	7	7	8	2	7	7	No					No
Female	41-50	11-20	Endocrinology;Other;	National Endocrine Society	Specialist Practice	Yes, daily	Yes, > 100 patients/year	female infertility with high level of thyroid antibodies;simple goiter growing over time*	LT4	LT4	most of my patients are dispensed the type of LT4 that I recommend	tablets	tablets	tablets from another manufacturer	tablets	tablets from another manufacturer	after 8 weeks	on the basis of clinical evaluation	at the patient’s request or as a complementary treatment	for a short period, in patients recovering from protracted hypothyroidism	6-10 %	No change	2	4	3	3	4	3	4	3	7	6	8	2	3	1	4	5	No					No
Male	61-70	21-30	Endocrinology	National Endocrine Society	Specialist Practice	Yes, daily	Yes, > 100 patients/year	female infertility with high level of thyroid antibodies;simple goiter growing over time*	LT4	LT4	most of my patients are dispensed the type of LT4 that I recommend	tablets	tablets	tablets from another manufacturer	tablets	tablets from another manufacturer	after 8 weeks	after 8 weeks	at the patient’s request or as a complementary treatment	in patients with normal serum TSH who still complain of symptoms suggestive of hypothyroidism	less than 5% of patients	No change	4	2	4	4	3	4	4	2	8	6	5	7	1	2	3	4	No					No
Female	41-50	21-30	Endocrinology;Internal Medicine;	National Endocrine Society	Specialist Practice	Yes, daily	Yes, > 100 patients/year	simple goiter growing over time*	LT4	LT4	most of my patients are dispensed the type of LT4 that I recommend	I expect no major changes with different formulations	I expect no major changes with the different formulations	I expect no major changes with the different formulations	I expect no major changes with the different formulations	I expect no major changes with the different formulations	after 8 weeks	after 8 weeks	at the patient’s request or as a complementary treatment	due to the low quality of available evidence, combined therapy should never be used	less than 5% of patients	No change	5	4	4	3	5	3	4	4	2	4	8	7	2	6	1	3	No					No
Female	41-50	11-20	Endocrinology;Internal Medicine;	National Endocrine Society	University centre	Yes, daily	Yes, > 100 patients/year	female infertility with high level of thyroid antibodies;simple goiter growing over time*	LT4	LT4	most of my patients are dispensed the type of LT4 that I recommend	tablets	I expect no major changes with the different formulations	I expect no major changes with the different formulations	I expect no major changes with the different formulations	tablets from another manufacturer	after 8 weeks	on the basis of clinical evaluation	at the patient’s request or as a complementary treatment	in patients with normal serum TSH who still complain of symptoms suggestive of hypothyroidism	less than 5% of patients	No change	2	5	4	3	5	2	4	4	4	1	8	2	7	6	5	3	No					No
Female	51-60	21-30	Endocrinology	ETA (European Thyroid Association);National Endocrine Society;	Specialist Practice	Yes, daily	Yes, from 51 to 100 patients/year	severe hypercholesterolemia, as a complementary treatment;female infertility with high level of thyroid antibodies	LT4	LT4	most of my patients are dispensed the type of LT4 that I recommend	tablets	I expect no major changes with the different formulations	I expect no major changes with the different formulations	I expect no major changes with the different formulations	I expect no major changes with the different formulations	after 8 weeks	on the basis of clinical evaluation	at the patient’s request or as a complementary treatment	for a short period, in patients recovering from protracted hypothyroidism	less than 5% of patients	No change	2	3	4	3	3	2	3	2	3	2	7	2	6	2	2	5	No					No
Female	41-50	21-30	Endocrinology;Internal Medicine;	National Endocrine Society	University centre;Specialist Practice;	Yes, daily	Yes, > 100 patients/year	female infertility with high level of thyroid antibodies;simple goiter growing over time*	LT4	LT4;LT3	most of my patients are dispensed the type of LT4 that I recommend	I expect no major changes with different formulations	I expect no major changes with the different formulations	I expect no major changes with the different formulations	liquid solution	tablets from another manufacturer	after 4 – 6 weeks	on the basis of clinical evaluation	no, dietary supplements should never be used	for a short period, in patients recovering from protracted hypothyroidism	6-10 %	No change	3	4	4	4	4	4	4	4	5	6	8	1	2	3	7	4	No					No
Female	41-50	21-30	Endocrinology	National Endocrine Society	Specialist Practice	Yes, daily	Yes, > 100 patients/year	female infertility with high level of thyroid antibodies;simple goiter growing over time*	LT4	LT4 and LT3 combination; LT4	most of my patients are dispensed the type of LT4 that I recommend	tablets	tablets	tablets from another manufacturer	tablets	tablets from another manufacturer	after 8 weeks	after 8 weeks	in subclinical hypothyroidism	in patients with normal serum TSH who still complain of symptoms suggestive of hypothyroidism	less than 5% of patients	I am seeing fewer such cases	3	3	4	4	3	4	4	3	8	6	7	5	4	1	2	3	No					No
Male	51-60	31-40	Endocrinology	National Endocrine Society	Specialist Practice	Yes, daily	Yes, > 100 patients/year	female infertility with high level of thyroid antibodies;simple goiter growing over time*	LT4	LT4;LT3	most of my patients are dispensed the type of LT4 that I recommend	I expect no major changes with different formulations	tablets	tablets from another manufacturer	tablets	I expect no major changes with the different formulations	after 8 weeks	after 8 weeks	at the patient’s request or as a complementary treatment	in patients with normal serum TSH who still complain of symptoms suggestive of hypothyroidism	less than 5% of patients	No change	2	4	5	4	3	2	1	1	5	6	4	2	7	1	3	8	Yes	No	No	No
Female	41-50	21-30	Endocrinology;Internal Medicine;	National Endocrine Society	Specialist Practice	Yes, daily	Yes, > 100 patients/year	female infertility with high level of thyroid antibodies;simple goiter growing over time*	LT4	LT4	most of my patients are dispensed the type of LT4 that I recommend	I expect no major changes with different formulations	I expect no major changes with the different formulations	I expect no major changes with the different formulations	I expect no major changes with the different formulations	I expect no major changes with the different formulations	after 4 – 6 weeks	after 8 weeks	at the patient’s request or as a complementary treatment	due to the low quality of available evidence, combined therapy should never be used	less than 5% of patients	I am seeing more such cases	3	5	4	5	5	3	4	4	4	5	1	8	3	6	7	2	Yes	No	No	No
Male	>70	>40	Endocrinology;Internal Medicine;Other;	National Endocrine Society	University centre;Specialist Practice;	Yes, daily	Yes, > 100 patients/year	female infertility with high level of thyroid antibodies;simple goiter growing over time*	LT3	LT4	most of my patients are dispensed the type of LT4 that I recommend	tablets	soft-gel capsules	tablets from another manufacturer	liquid solution	tablets from another manufacturer	after 4 – 6 weeks	after 4 to 6 weeks	when there is coexisting autoimmune thyroiditis	in patients with normal serum TSH who still complain of symptoms suggestive of hypothyroidism	less than 5% of patients	No change	2	3	4	4	2	3	4	2	8	7	6	3	5	1	2	4	No					No	I routinely do not use the combination. The reason is no availability and a need of experience.
Male	61-70	31-40	Endocrinology;Pediatric Endocrinology;	National Endocrine Society	Regional Hospital	Yes, daily	Yes, > 100 patients/year	simple goiter growing over time*	LT4	LT4	for most of my patients I have no control over the type of LT4 that they are dispensed	tablets	tablets	tablets from another manufacturer	tablets	I expect no major changes with the different formulations	after 4 – 6 weeks	after 4 to 6 weeks	at the patient’s request or as a complementary treatment	for a short period, in patients recovering from protracted hypothyroidism	less than 5% of patients	I am seeing fewer such cases	1	4	2	3	2	2	4	3	7	2	8	1	7	4	3	6	Yes	No	No	No
Female	41-50	11-20	Endocrinology;Internal Medicine;Other;	National Endocrine Society	Specialist Practice	Yes, daily	Yes, > 100 patients/year	female infertility with high level of thyroid antibodies;simple goiter growing over time*	LT4	LT4;LT3;LT4 and LT3 combination	most of my patients are dispensed the type of LT4 that I recommend	I expect no major changes with different formulations	soft-gel capsules	I expect no major changes with the different formulations	I expect no major changes with the different formulations	I expect no major changes with the different formulations	after 8 weeks	on the basis of clinical evaluation	at the patient’s request or as a complementary treatment	in patients with normal serum TSH who still complain of symptoms suggestive of hypothyroidism	6-10 %	I am seeing more such cases	3	4	3	1	5	4	3	3	8	1	4	2	3	5	7	6	No					Yes	It is more effective, mainly in patients after thyroidectomy.
Female	51-60	31-40	Endocrinology;Internal Medicine;	National Endocrine Society	Specialist Practice	Yes, daily	Yes, > 100 patients/year	female infertility with high level of thyroid antibodies	LT4	LT4	most of my patients are dispensed the type of LT4 that I recommend	I expect no major changes with different formulations	I expect no major changes with the different formulations	I expect no major changes with the different formulations	I expect no major changes with the different formulations	I expect no major changes with the different formulations	after 8 weeks	after 8 weeks	at the patient’s request or as a complementary treatment	in patients with normal serum TSH who still complain of symptoms suggestive of hypothyroidism	less than 5% of patients	No change	2	4	4	4	3	3	3	3	7	6	8	3	5	1	2	3	Yes	No	No	No
Female	61-70	31-40	Endocrinology;Internal Medicine;	National Endocrine Society	Specialist Practice	Yes, daily	Yes, > 100 patients/year	female infertility with high level of thyroid antibodies	LT4	LT4	most of my patients are dispensed the type of LT4 that I recommend	tablets	tablets	liquid solution	I expect no major changes with the different formulations	I expect no major changes with the different formulations	after 4 – 6 weeks	after 8 weeks	at the patient’s request or as a complementary treatment	for a short period, in patients recovering from protracted hypothyroidism	less than 5% of patients	No change	3	4	4	4	4	4	4	4	7	6	4	3	2	1	5	8	Yes	No	No	No
Male	51-60	31-40	Endocrinology;Internal Medicine;	National Endocrine Society	University centre;Specialist Practice;	Yes, daily	Yes, > 100 patients/year	unexplained fatigue;severe hypercholesterolemia, as a complementary treatment;female infertility with high level of thyroid antibodies;simple goiter growing over time*	LT4	LT4;LT3	most of my patients are dispensed the type of LT4 that I recommend	tablets	tablets	tablets from another manufacturer	tablets	tablets from another manufacturer	after 4 – 6 weeks	after 4 to 6 weeks	at the patient’s request or as a complementary treatment	in patients with normal serum TSH who still complain of symptoms suggestive of hypothyroidism	less than 5% of patients	Not sure	4	3	3	3	4	3	3	3	7	6	2	3	4	5	1	8	No					No	It is effective in about 10% of patients: improvement of subjective symptoms no change in objective signs
Male	41-50	11-20	Endocrinology;Internal Medicine;	National Endocrine Society	Specialist Practice	Yes, daily	Yes, > 100 patients/year	female infertility with high level of thyroid antibodies;simple goiter growing over time*	LT4	LT4	most of my patients are dispensed the type of LT4 that I recommend	tablets	tablets	I expect no major changes with the different formulations	I expect no major changes with the different formulations	tablets from another manufacturer	after 4 – 6 weeks	after 8 weeks	at the patient’s request or as a complementary treatment	in patients with normal serum TSH who still complain of symptoms suggestive of hypothyroidism	less than 5% of patients	Not sure	3	4	4	4	4	4	4	4	5	6	8	4	7	2	1	3	No					No
Female	>70	>40	Endocrinology;Internal Medicine;	National Endocrine Society	University centre;Specialist Practice;	Yes, daily	Yes, > 100 patients/year	female infertility with high level of thyroid antibodies	LT4	LT4	most of my patients are dispensed the type of LT4 that I recommend	tablets	liquid solution	tablets from another manufacturer	I expect no major changes with the different formulations	I expect no major changes with the different formulations	after 4 – 6 weeks	after 4 to 6 weeks	at the patient’s request or as a complementary treatment	for a short period, in patients recovering from protracted hypothyroidism	less than 5% of patients	No change	3	4	4	4	3	3	3	3	6	7	3	4	6	2	2	6	No					Yes	LT4 and LT3 combination normalised TSH i cases where even high doses of LT4 were not effective (especially in cases after thyroidectomy or radioablation because of cancer)
Female	41-50	11-20	Endocrinology;Internal Medicine;	National Endocrine Society	University centre;Specialist Practice;	Yes, daily	Yes, > 100 patients/year	female infertility with high level of thyroid antibodies;simple goiter growing over time*	LT4	LT4;LT3	most of my patients are dispensed the type of LT4 that I recommend	I expect no major changes with different formulations	tablets	tablets from another manufacturer	tablets	tablets from another manufacturer	after 8 weeks	on the basis of clinical evaluation	at the patient’s request or as a complementary treatment	in patients with normal serum TSH who still complain of symptoms suggestive of hypothyroidism	less than 5% of patients	No change	2	4	4	2	2	2	2	2	6	5	8	2	3	1	4	7	Yes	No	No	No
Female	31-40	11-20	Pediatric Endocrinology;	None of the above	University centre	Yes, weekly	Yes, from 51 to 100 patients/year	simple goiter growing over time*	LT4	LT4	most of my patients are dispensed the type of LT4 that I recommend	tablets	I expect no major changes with the different formulations	I expect no major changes with the different formulations	I expect no major changes with the different formulations	I expect no major changes with the different formulations	after 2 weeks	after 4 to 6 weeks	no, dietary supplements should never be used	due to the low quality of available evidence, combined therapy should never be used	less than 5% of patients	No change	5	5	4	1	3	2	4	4	3	4	8	2	6	1	7	5	No					No
Female	51-60	21-30	Endocrinology;Pediatric Endocrinology;	National Endocrine Society	University centre;Regional Hospital;	Yes, daily	Yes, > 100 patients/year	simple goiter growing over time*	LT4	LT4	most of my patients are dispensed the type of LT4 that I recommend	tablets	tablets	tablets from another manufacturer	tablets	tablets from another manufacturer	after 4 – 6 weeks	after 8 weeks	no, dietary supplements should never be used	in patients with normal serum TSH who still complain of symptoms suggestive of hypothyroidism	less than 5% of patients	I am seeing fewer such cases	2	2	3	3	2	2	2	3	7	7	5	5	7	7	5	7	No					No
Male	>70	>40	Endocrinology;Pediatric Endocrinology;Family Medicine;Other;	National Endocrine Society	General Practice;Specialist Practice;	Yes, daily	Yes, from 51 to 100 patients/year	simple goiter growing over time*	LT4	LT4	most of my patients are dispensed the type of LT4 that I recommend	I expect no major changes with different formulations	tablets	I expect no major changes with the different formulations	tablets	tablets from another manufacturer	after 4 – 6 weeks	after 4 to 6 weeks	no, dietary supplements should never be used	for a short period, in patients recovering from protracted hypothyroidism	less than 5% of patients	Not sure	3	3	3	5	4	3	4	3	3	2	1	5	6	7	1	2	No					No
Female	41-50	11-20	Endocrinology	National Endocrine Society	University centre	Yes, daily	Yes, > 100 patients/year	female infertility with high level of thyroid antibodies;simple goiter growing over time*	LT4	LT4	most of my patients are dispensed the type of LT4 that I recommend	tablets	tablets	soft-gel capsules	soft-gel capsules	soft-gel capsules	after 4 – 6 weeks	after 4 to 6 weeks	at the patient’s request or as a complementary treatment	in patients with normal serum TSH who still complain of symptoms suggestive of hypothyroidism	less than 5% of patients	No change	2	4	3	4	5	3	4	4	2	1	6	1	4	2	2	2	No					No
Female	51-60	21-30	Endocrinology;Internal Medicine;	National Endocrine Society	Specialist Practice	Yes, daily	Yes, > 100 patients/year	simple goiter growing over time*	LT4	LT4;LT3	most of my patients are dispensed the type of LT4 that I recommend	I expect no major changes with different formulations	I expect no major changes with the different formulations	I expect no major changes with the different formulations	I expect no major changes with the different formulations	I expect no major changes with the different formulations	after 4 – 6 weeks	no, there is no need of TSH control after preparation changes if the dosage is the same	in subclinical hypothyroidism	due to the low quality of available evidence, combined therapy should never be used	less than 5% of patients	I am seeing fewer such cases	5	1	4	3	5	2	4	3	5	1	8	2	7	4	6	3	No					No
Male	41-50	21-30	Endocrinology;Internal Medicine;	National Endocrine Society	University centre;Specialist Practice;	Yes, daily	Yes, > 100 patients/year	female infertility with high level of thyroid antibodies;simple goiter growing over time*	LT4	LT4	most of my patients are dispensed the type of LT4 that I recommend	I expect no major changes with different formulations	I expect no major changes with the different formulations	I expect no major changes with the different formulations	I expect no major changes with the different formulations	I expect no major changes with the different formulations	after 8 weeks	after 8 weeks	at the patient’s request or as a complementary treatment	due to the low quality of available evidence, combined therapy should never be used	less than 5% of patients	No change	1	4	4	3	4	2	4	4	6	7	1	8	3	5	3	4	No					No
Female	31-40	11-20	Endocrinology;Internal Medicine;	National Endocrine Society	University centre	Yes, daily	Yes, from 51 to 100 patients/year	simple goiter growing over time*	LT4	LT4	most of my patients are dispensed the type of LT4 that I recommend	I expect no major changes with different formulations	soft-gel capsules	tablets from another manufacturer	tablets	tablets from another manufacturer	after 4 – 6 weeks	after 8 weeks	when there is coexisting autoimmune thyroiditis	in patients with normal serum TSH who still complain of symptoms suggestive of hypothyroidism	less than 5% of patients	I am seeing fewer such cases	3	5	4	4	4	3	4	3	4	5	3	6	2	1	7	8	Yes	No	No	No
Female	61-70	21-30	Endocrinology;Pediatric Endocrinology;	National Endocrine Society	Specialist Practice	Yes, daily	Yes, > 100 patients/year	no, treatment is never indicated for these patients	LT4	LT4	for most of my patients I have no control over the type of LT4 that they are dispensed	liquid solution	liquid solution	liquid solution	I expect no major changes with the different formulations	tablets from another manufacturer	after 4 – 6 weeks	on the basis of clinical evaluation	in subclinical hypothyroidism	due to the low quality of available evidence, combined therapy should never be used	less than 5% of patients	No change	2	4	3	4	3	3	4	4	5	2	7	6	4	6	1	3	Yes	No	No	No
Female	31-40	11-20	Pediatric Endocrinology;	None of the above	University centre;Specialist Practice;	Yes, weekly	Yes, from 10 to 50 patients/year	simple goiter growing over time*	LT4	LT4	most of my patients are dispensed the type of LT4 that I recommend	I expect no major changes with different formulations	tablets	I expect no major changes with the different formulations	liquid solution	tablets from another manufacturer	after 4 – 6 weeks	after 4 to 6 weeks	at the patient’s request or as a complementary treatment	due to the low quality of available evidence, combined therapy should never be used	less than 5% of patients	Not sure	5	4	4	3	3	2	3	3	8	7	8	3	8	2	8	8	No					No
Female	31-40	11-20	Endocrinology;Other;	National Endocrine Society	Specialist Practice	Yes, weekly	Yes, from 51 to 100 patients/year	female infertility with high level of thyroid antibodies;simple goiter growing over time*	LT4	LT4;LT3	most of my patients are dispensed the type of LT4 that I recommend	tablets	tablets	I expect no major changes with the different formulations	I expect no major changes with the different formulations	tablets from another manufacturer	after 4 – 6 weeks	after 8 weeks	at the patient’s request or as a complementary treatment	for a short period, in patients recovering from protracted hypothyroidism	less than 5% of patients	No change	3	4	3	4	4	3	4	5	7	8	6	5	4	3	2	1	No					No
Female	41-50	11-20	Endocrinology	National Endocrine Society	Specialist Practice	Yes, daily	Yes, > 100 patients/year	female infertility with high level of thyroid antibodies;simple goiter growing over time*	LT4	LT4 and LT3 combination; LT4	most of my patients are dispensed the type of LT4 that I recommend	tablets	I expect no major changes with the different formulations	liquid solution	I expect no major changes with the different formulations	I expect no major changes with the different formulations	after 8 weeks	after 8 weeks	in subclinical hypothyroidism	in patients with normal serum TSH who still complain of symptoms suggestive of hypothyroidism	less than 5% of patients	No change	2	4	4	4	3	4	3	3	7	7	8	2	2	2	2	4	No					No
Female	>70	>40	Endocrinology;Internal Medicine;	National Endocrine Society	Specialist Practice	Yes, daily	Yes, > 100 patients/year	female infertility with high level of thyroid antibodies	LT4	LT4	most of my patients are dispensed the type of LT4 that I recommend	tablets	tablets	tablets from another manufacturer	tablets	I expect no major changes with the different formulations	after 8 weeks	no, there is no need of TSH control after preparation changes if the dosage is the same	at the patient’s request or as a complementary treatment	in patients with normal serum TSH who still complain of symptoms suggestive of hypothyroidism	less than 5% of patients	No change	2	3	4	4	3	1	4	2	8	7	6	2	4	5	3	4	No					No
Female	41-50	21-30	Endocrinology;Internal Medicine;	National Endocrine Society	Specialist Practice	Yes, daily	Yes, > 100 patients/year	female infertility with high level of thyroid antibodies;simple goiter growing over time*	LT4	LT4;LT3	most of my patients are dispensed the type of LT4 that I recommend	tablets	tablets	tablets from another manufacturer	tablets	I expect no major changes with the different formulations	after 8 weeks	after 8 weeks	at the patient’s request or as a complementary treatment	in patients with normal serum TSH who still complain of symptoms suggestive of hypothyroidism	less than 5% of patients	No change	1	4	3	3	4	1	3	4	7	5	8	2	8	5	4	6	No					No
Female	31-40	0-10	Endocrinology	National Endocrine Society	Specialist Practice	Yes, daily	Yes, > 100 patients/year	female infertility with high level of thyroid antibodies	LT4	LT4	most of my patients are dispensed the type of LT4 that I recommend	tablets	tablets	tablets from another manufacturer	tablets	tablets from another manufacturer	after 8 weeks	after 8 weeks	at the patient’s request or as a complementary treatment	due to the low quality of available evidence, combined therapy should never be used	less than 5% of patients	No change	1	3	3	3	3	4	3	2	8	8	8	8	3	3	4	8	No					No
Female	61-70	31-40	Endocrinology	National Endocrine Society	Specialist Practice	Yes, daily	Yes, > 100 patients/year	female infertility with high level of thyroid antibodies;simple goiter growing over time*	LT4	LT4	most of my patients are dispensed the type of LT4 that I recommend	tablets	tablets	tablets from another manufacturer	tablets	I expect no major changes with the different formulations	after 4 – 6 weeks	on the basis of clinical evaluation	at the patient’s request or as a complementary treatment	in patients with normal serum TSH who still complain of symptoms suggestive of hypothyroidism	6-10 %	Not sure	3	5	4	4	3	2	3	1	8	7	6	1	5	2	4	3	No					No
Female	41-50	11-20	Endocrinology;Internal Medicine;Other;	National Endocrine Society	Specialist Practice	Yes, daily	Yes, > 100 patients/year	female infertility with high level of thyroid antibodies;simple goiter growing over time*	LT4	LT4;LT3	most of my patients are dispensed the type of LT4 that I recommend	I expect no major changes with different formulations	soft-gel capsules	I expect no major changes with the different formulations	I expect no major changes with the different formulations	I expect no major changes with the different formulations	after 4 – 6 weeks	on the basis of clinical evaluation	at the patient’s request or as a complementary treatment	in patients with normal serum TSH who still complain of symptoms suggestive of hypothyroidism	6-10 %	I am seeing more such cases	2	5	4	3	5	2	3	3	8	2	6	1	4	3	7	5	No					No
Female	31-40	0-10	Endocrinology	National Endocrine Society	Regional Hospital	Yes, daily	Yes, > 100 patients/year	female infertility with high level of thyroid antibodies;simple goiter growing over time*	LT4	LT4	most of my patients are dispensed the type of LT4 that I recommend	tablets	tablets	tablets from another manufacturer	tablets	tablets from another manufacturer	after 4 – 6 weeks	no, there is no need of TSH control after preparation changes if the dosage is the same	in subclinical hypothyroidism	in patients with normal serum TSH who still complain of symptoms suggestive of hypothyroidism	6-10 %	Not sure	2	4	3	4	5	3	4	4	5	6	3	6	3	6	4	5	No					No
Male	41-50	21-30	Endocrinology	National Endocrine Society	Specialist Practice	Yes, daily	Yes, > 100 patients/year	simple goiter growing over time*	LT4	LT4	most of my patients are dispensed the type of LT4 that I recommend	I expect no major changes with different formulations	soft-gel capsules	I expect no major changes with the different formulations	I expect no major changes with the different formulations	I expect no major changes with the different formulations	no, I mostly rely on clinical evaluation	on the basis of clinical evaluation	at the patient’s request or as a complementary treatment	in patients with normal serum TSH who still complain of symptoms suggestive of hypothyroidism	less than 5% of patients	No change	1	4	1	1	5	1	1	1	7	2	8	2	8	8	8	7	No					No
Male	41-50	11-20	Endocrinology;Internal Medicine;	National Endocrine Society	University centre;Specialist Practice;	Yes, daily	Yes, > 100 patients/year	simple goiter growing over time*	LT4	LT4	most of my patients are dispensed the type of LT4 that I recommend	tablets	tablets	tablets from another manufacturer	tablets	soft-gel capsules	after 4 – 6 weeks	after 4 to 6 weeks	no, dietary supplements should never be used	in hypothyroid patients with normal serum TSH who complain of unexplained weight gain	less than 5% of patients	I am seeing more such cases	3	3	3	3	3	3	3	3	4	4	4	4	4	4	4	4	No					No
Female	>70	>40	Endocrinology;Pediatric Endocrinology;	National Endocrine Society	Specialist Practice	Yes, weekly	Yes, from 10 to 50 patients/year	unexplained fatigue;female infertility with high level of thyroid antibodies;simple goiter growing over time*	LT4	LT4 and LT3 combination; LT4	most of my patients are dispensed the type of LT4 that I recommend	liquid solution	liquid solution	liquid solution	liquid solution	tablets from another manufacturer	after 8 weeks	on the basis of clinical evaluation	at the patient’s request or as a complementary treatment	in patients with normal serum TSH who still complain of symptoms suggestive of hypothyroidism	less than 5% of patients	No change	4	3	4	3	3	3	4	3	8	6	4	5	7	2	3	1	Yes	No	Yes	No	I recommend the combination of LT4 and LT3 in patients after total thyroidectomy or in cases of central hypothyroidism when they have psychosocial or mood trouble
Female	41-50	11-20	Endocrinology;Internal Medicine;	National Endocrine Society	Specialist Practice	Yes, daily	Yes, > 100 patients/year	unexplained fatigue;female infertility with high level of thyroid antibodies;simple goiter growing over time*	LT4	LT4;LT3	most of my patients are dispensed the type of LT4 that I recommend	I expect no major changes with different formulations	tablets	liquid solution	liquid solution	tablets from another manufacturer	after 8 weeks	on the basis of clinical evaluation	in subclinical hypothyroidism	in patients with normal serum TSH who still complain of symptoms suggestive of hypothyroidism	less than 5% of patients	No change	3	4	4	4	4	2	2	3	4	6	4	6	5	3	2	2	No					No
Male	31-40	11-20	Endocrinology;Internal Medicine;	National Endocrine Society	Regional Hospital	Yes, weekly	Yes, > 100 patients/year	simple goiter growing over time*	LT4	LT4	most of my patients are dispensed the type of LT4 that I recommend	I expect no major changes with different formulations	I expect no major changes with the different formulations	tablets from another manufacturer	tablets	tablets from another manufacturer	after 8 weeks	after 8 weeks	at the patient’s request or as a complementary treatment	in patients with normal serum TSH who still complain of symptoms suggestive of hypothyroidism	less than 5% of patients	No change	3	4	4	4	4	2	2	2	7	3	5	3	5	2	3	6	No					No
Female	41-50	11-20	Endocrinology;Internal Medicine;	ETA (European Thyroid Association);National Endocrine Society;	University centre	No, I rarely treat thyroid patients	Yes, from 10 to 50 patients/year	female infertility with high level of thyroid antibodies	LT4	LT4	most of my patients are dispensed the type of LT4 that I recommend	soft-gel capsules	soft-gel capsules	soft-gel capsules	soft-gel capsules	I expect no major changes with the different formulations	after 4 – 6 weeks	after 4 to 6 weeks	at the patient’s request or as a complementary treatment	for a short period, in patients recovering from protracted hypothyroidism	11-30 %	Not sure	2	1	1	3	4	4	4	2	7	3	8	1	2	4	6	5	No					No	I have tried a combination treatment in patients who need very high doses of LT4, probably because of impaired deiodination or LT4 resorption.
Female	51-60	31-40	Endocrinology;Pediatric Endocrinology;	National Endocrine Society	University centre	Yes, weekly	Yes, from 51 to 100 patients/year	female infertility with high level of thyroid antibodies;simple goiter growing over time*	LT4	LT4	most of my patients are dispensed the type of LT4 that I recommend	I expect no major changes with different formulations	liquid solution	liquid solution	liquid solution	I expect no major changes with the different formulations	after 4 – 6 weeks	after 4 to 6 weeks	at the patient’s request or as a complementary treatment	due to the low quality of available evidence, combined therapy should never be used	less than 5% of patients	No change	3	4	4	4	4	2	4	4	3	2	7	6	8	1	5	4	No					No
Female	41-50	21-30	Endocrinology;Internal Medicine;	National Endocrine Society	Specialist Practice	Yes, daily	Yes, > 100 patients/year	female infertility with high level of thyroid antibodies;simple goiter growing over time*	LT4	LT4	I have control over the type of LT4, but I have to justify it to the regulatory authorities every time I recommend it	tablets	tablets	I expect no major changes with the different formulations	I expect no major changes with the different formulations	tablets from another manufacturer	after 8 weeks	on the basis of clinical evaluation	at the patient’s request or as a complementary treatment	in patients with normal serum TSH who still complain of symptoms suggestive of hypothyroidism	6-10 %	I am seeing more such cases	2	4	4	2	4	4	4	4	3	2	6	4	2	2	5	2	No					No
Female	41-50	21-30	Endocrinology;Internal Medicine;Nuclear Medicine;Family Medicine;	National Endocrine Society	Regional Hospital;General Practice;Specialist Practice;	Yes, daily	Yes, > 100 patients/year	female infertility with high level of thyroid antibodies	LT4	LT4	most of my patients are dispensed the type of LT4 that I recommend	tablets	liquid solution	I expect no major changes with the different formulations	liquid solution	I expect no major changes with the different formulations	after 4 – 6 weeks	after 8 weeks	in subclinical hypothyroidism	for a short period, in patients recovering from protracted hypothyroidism	less than 5% of patients	I am seeing fewer such cases	3	3	3	3	3	3	3	3	7	4	5	6	1	3	2	8	Yes	No	Yes	No	I observed no difference between LT4 and LT4 and LT3 combination
Male	41-50	11-20	Endocrinology;Internal Medicine;	National Endocrine Society	Regional Hospital;Specialist Practice;	Yes, daily	Yes, > 100 patients/year	simple goiter growing over time*	LT4	LT4	most of my patients are dispensed the type of LT4 that I recommend	tablets	tablets	tablets from another manufacturer	I expect no major changes with the different formulations	I expect no major changes with the different formulations	after 8 weeks	after 8 weeks	at the patient’s request or as a complementary treatment	due to the low quality of available evidence, combined therapy should never be used	less than 5% of patients	I am seeing fewer such cases	5	2	4	2	3	2	4	4	3	2	8	1	6	5	7	4	No					No	The effectivity of combination is comparable with LT4
Male	31-40	0-10	Endocrinology	National Endocrine Society	University centre	Yes, daily	Yes, > 100 patients/year	female infertility with high level of thyroid antibodies;simple goiter growing over time*	LT4	LT4	most of my patients are dispensed the type of LT4 that I recommend	tablets	I expect no major changes with the different formulations	tablets from another manufacturer	tablets	I expect no major changes with the different formulations	after 8 weeks	on the basis of clinical evaluation	no, dietary supplements should never be used	due to the low quality of available evidence, combined therapy should never be used	6-10 %	No change	2	5	4	1	4	2	4	4	5	3	7	2	6	4	8	6	No					No
Female	41-50	11-20	Endocrinology	National Endocrine Society	Specialist Practice	Yes, daily	Yes, from 51 to 100 patients/year	no, treatment is never indicated for these patients	LT4	LT4	most of my patients are dispensed the type of LT4 that I recommend	soft-gel capsules	soft-gel capsules	liquid solution	liquid solution	I expect no major changes with the different formulations	after 4 – 6 weeks	after 4 to 6 weeks	at the patient’s request or as a complementary treatment	due to the low quality of available evidence, combined therapy should never be used	less than 5% of patients	I am seeing fewer such cases	3	4	4	3	4	3	4	4	2	2	5	5	4	2	5	2	No					No
Female	41-50	21-30	Endocrinology;Internal Medicine;	National Endocrine Society	Regional Hospital;Specialist Practice;	Yes, daily	Yes, > 100 patients/year	female infertility with high level of thyroid antibodies;simple goiter growing over time*	LT4	LT4;LT3	most of my patients are dispensed the type of LT4 that I recommend	tablets	tablets	tablets from another manufacturer	tablets	tablets from another manufacturer	after 8 weeks	no, there is no need of TSH control after preparation changes if the dosage is the same	at the patient’s request or as a complementary treatment	for a short period, in patients recovering from protracted hypothyroidism	6-10 %	I am seeing more such cases	1	4	4	3	4	2	3	3	6	8	1	7	2	4	3	5	No					No
Female	41-50	21-30	Endocrinology;Pediatric Endocrinology;	National Endocrine Society	General Practice;Specialist Practice;	Yes, weekly	Yes, > 100 patients/year	female infertility with high level of thyroid antibodies;simple goiter growing over time*	LT4	LT4	most of my patients are dispensed the type of LT4 that I recommend	I expect no major changes with different formulations	soft-gel capsules	I expect no major changes with the different formulations	I expect no major changes with the different formulations	I expect no major changes with the different formulations	after 4 – 6 weeks	after 8 weeks	at the patient’s request or as a complementary treatment	in patients with normal serum TSH who still complain of symptoms suggestive of hypothyroidism	less than 5% of patients	Not sure	3	4	4	4	4	4	4	4	6	4	5	1	2	3	8	7	No					No
Female	41-50	11-20	Endocrinology;Internal Medicine;	National Endocrine Society	Specialist Practice	Yes, daily	Yes, > 100 patients/year	female infertility with high level of thyroid antibodies;simple goiter growing over time*	LT4	LT4	most of my patients are dispensed the type of LT4 that I recommend	I expect no major changes with different formulations	tablets	tablets from another manufacturer	liquid solution	tablets from another manufacturer	after 8 weeks	after 8 weeks	at the patient’s request or as a complementary treatment	in patients with normal serum TSH who still complain of symptoms suggestive of hypothyroidism	less than 5% of patients	I am seeing fewer such cases	2	3	4	4	3	3	3	3	4	4	7	2	6	2	2	4	Yes	Yes	No	No
Female	41-50	21-30	Endocrinology;Internal Medicine;	National Endocrine Society	Specialist Practice	Yes, daily	Yes, > 100 patients/year	female infertility with high level of thyroid antibodies;simple goiter growing over time*	LT4	LT4	most of my patients are dispensed the type of LT4 that I recommend	tablets	tablets	tablets from another manufacturer	tablets	I expect no major changes with the different formulations	after 8 weeks	after 8 weeks	at the patient’s request or as a complementary treatment	in patients with normal serum TSH who still complain of symptoms suggestive of hypothyroidism	less than 5% of patients	No change	2	4	3	4	3	2	3	4	2	6	8	1	3	4	7	5	No					No
Female	41-50	21-30	Endocrinology	National Endocrine Society	Regional Hospital;Specialist Practice;	Yes, daily	Yes, > 100 patients/year	female infertility with high level of thyroid antibodies;simple goiter growing over time*	LT4	LT4	most of my patients are dispensed the type of LT4 that I recommend	I expect no major changes with different formulations	I expect no major changes with the different formulations	I expect no major changes with the different formulations	I expect no major changes with the different formulations	I expect no major changes with the different formulations	after 4 – 6 weeks	after 4 to 6 weeks	at the patient’s request or as a complementary treatment	in patients with normal serum TSH who still complain of symptoms suggestive of hypothyroidism	11-30 %	No change	5	4	4	3	4	3	4	3	6	5	7	2	4	1	4	4	Yes	No	No	No
Female	41-50	11-20	Endocrinology;Internal Medicine;Other;	National Endocrine Society	Specialist Practice	Yes, weekly	Yes, > 100 patients/year	unexplained fatigue;obesity resistant to life-style interventions;severe hypercholesterolemia, as a complementary treatment;depression resistant to anti-depressant medications;female infertility with high level of thyroid antibodies;simple goiter growing over time*	LT4	LT4	most of my patients are dispensed the type of LT4 that I recommend	I expect no major changes with different formulations	tablets	tablets from another manufacturer	tablets	tablets from another manufacturer	after 4 – 6 weeks	after 4 to 6 weeks	when there is coexisting autoimmune thyroiditis	due to the low quality of available evidence, combined therapy should never be used	6-10 %	I am seeing more such cases	2	5	3	3	4	3	4	4	7	7	7	7	7	7	7	7	No					No
Male	41-50	21-30	Endocrinology;Internal Medicine;	National Endocrine Society	University centre;Specialist Practice;	Yes, daily	Yes, > 100 patients/year	female infertility with high level of thyroid antibodies;simple goiter growing over time*	LT4	LT4;LT3;LT4 and LT3 combination	most of my patients are dispensed the type of LT4 that I recommend	I expect no major changes with different formulations	tablets	tablets from another manufacturer	tablets	tablets from another manufacturer	after 4 – 6 weeks	after 8 weeks	at the patient’s request or as a complementary treatment	in patients with normal serum TSH who still complain of symptoms suggestive of hypothyroidism	6-10 %	No change	2	4	4	4	4	2	3	2	8	2	7	3	6	1	4	5	No					No
Female	61-70	31-40	Endocrinology;Internal Medicine;	National Endocrine Society	Specialist Practice	Yes, daily	Yes, > 100 patients/year	female infertility with high level of thyroid antibodies;simple goiter growing over time*	LT4	LT4	most of my patients are dispensed the type of LT4 that I recommend	I expect no major changes with different formulations	I expect no major changes with the different formulations	I expect no major changes with the different formulations	I expect no major changes with the different formulations	I expect no major changes with the different formulations	after 8 weeks	after 8 weeks	at the patient’s request or as a complementary treatment	in patients with normal serum TSH who still complain of symptoms suggestive of hypothyroidism	less than 5% of patients	No change	5	5	4	5	3	4	4	4	6	5	7	6	2	1	8	5	Yes	No	No	No
Female	41-50	11-20	Endocrinology;Internal Medicine;Other;	ETA (European Thyroid Association);	Specialist Practice	Yes, daily	Yes, > 100 patients/year	unexplained fatigue;obesity resistant to life-style interventions;severe hypercholesterolemia, as a complementary treatment;depression resistant to anti-depressant medications;female infertility with high level of thyroid antibodies;simple goiter growing over time*	LT4	LT4	most of my patients are dispensed the type of LT4 that I recommend	tablets	tablets	tablets from another manufacturer	tablets	tablets from another manufacturer	after 4 – 6 weeks	after 8 weeks	in subclinical hypothyroidism	for a short period, in patients recovering from protracted hypothyroidism	6-10 %	No change	3	5	3	4	5	3	4	4	3	3	4	3	4	4	2	3	No					No
Male	61-70	31-40	Endocrinology	National Endocrine Society	Specialist Practice	Yes, daily	Yes, > 100 patients/year	no, treatment is never indicated for these patients	LT4	LT4;LT3	most of my patients are dispensed the type of LT4 that I recommend	I expect no major changes with different formulations	tablets	tablets from another manufacturer	tablets	I expect no major changes with the different formulations	after 4 – 6 weeks	after 4 to 6 weeks	when there is coexisting autoimmune thyroiditis	due to the low quality of available evidence, combined therapy should never be used	Not sure	I am seeing fewer such cases	4	4	4	4	4	3	3	3	4	4	6	5	3	3	5	4	Yes	No	No	No
Female	51-60	21-30	Endocrinology	National Endocrine Society	Specialist Practice	Yes, daily	Yes, > 100 patients/year	female infertility with high level of thyroid antibodies;simple goiter growing over time*	LT4	LT4;LT3	most of my patients are dispensed the type of LT4 that I recommend	tablets	I expect no major changes with the different formulations	I expect no major changes with the different formulations	I expect no major changes with the different formulations	I expect no major changes with the different formulations	after 4 – 6 weeks	no, there is no need of TSH control after preparation changes if the dosage is the same	at the patient’s request or as a complementary treatment	for a short period, in patients recovering from protracted hypothyroidism	Not sure	Not sure	5	5	5	3	5	5	3	3	4	3	8	4	8	1	5	1	No					No
Female	>70	>40	Endocrinology;Pediatric Endocrinology;	National Endocrine Society	Regional Hospital	Yes, weekly	Yes, from 10 to 50 patients/year	unexpained fatigue;obesity resistant to life-style interventions;severe hypercholesterolemia, as a complementary treatment;female infertility with high level of thyroid antibodies;simple goiter growing over time*	LT4	LT4	most of my patients are dispensed the type of LT4 that I recommend	I expect no major changes with different formulations	I expect no major changes with the different formulations	I expect no major changes with the different formulations	I expect no major changes with the different formulations	tablets from another manufacturer	after 4 – 6 weeks	after 4 to 6 weeks	at the patient’s request or as a complementary treatment	in patients with normal serum TSH who still complain of symptoms suggestive of hypothyroidism	Not sure	Not sure	3	4	4	4	4	4	4	4	7	6	8	1	5	4	2	3	No					No
Female	41-50	21-30	Endocrinology;Internal Medicine;	National Endocrine Society	University centre;Specialist Practice;	Yes, weekly	Yes, > 100 patients/year	female infertility with high level of thyroid antibodies;simple goiter growing over time*	LT4	LT4	most of my patients are dispensed the type of LT4 that I recommend	tablets	tablets	tablets from another manufacturer	tablets	tablets from another manufacturer	after 8 weeks	after 8 weeks	at the patient’s request or as a complementary treatment	in patients with normal serum TSH who still complain of symptoms suggestive of hypothyroidism	6-10 %	Not sure	2	5	3	1	4	3	3	3	5	7	2	4	3	3	8	5	No					No
Female	31-40	0-10	Endocrinology;Other;	National Endocrine Society	Regional Hospital;Specialist Practice;	Yes, daily	Yes, from 51 to 100 patients/year	female infertility with high level of thyroid antibodies;simple goiter growing over time*	LT4	LT4	most of my patients are dispensed the type of LT4 that I recommend	tablets	tablets	tablets from another manufacturer	tablets	I expect no major changes with the different formulations	after 8 weeks	after 8 weeks	at the patient’s request or as a complementary treatment	in patients with normal serum TSH who still complain of symptoms suggestive of hypothyroidism	Not sure	No change	2	4	5	4	3	2	2	3	3	4	6	2	6	6	2	6	No					No
Female	61-70	>40	Internal Medicine	National Endocrine Society	Regional Hospital	Yes, weekly	Yes, from 51 to 100 patients/year	female infertility with high level of thyroid antibodies	LT4	LT4	most of my patients are dispensed the type of LT4 that I recommend	I expect no major changes with different formulations	tablets	I expect no major changes with the different formulations	I expect no major changes with the different formulations	I expect no major changes with the different formulations	after 8 weeks	no, there is no need of TSH control after preparation changes if the dosage is the same	no, dietary supplements should never be used	due to the low quality of available evidence, combined therapy should never be used	less than 5% of patients	No change	3	4	4	4	4	4	4	4	8	7	6	5	4	2	3	1	Yes	No	No	No
Female	41-50	21-30	Endocrinology;Internal Medicine;	National Endocrine Society	Specialist Practice	Yes, daily	Yes, > 100 patients/year	no, treatment is never indicated for these patients	LT4	LT4	most of my patients are dispensed the type of LT4 that I recommend	tablets	tablets	tablets from another manufacturer	tablets	tablets from another manufacturer	after 8 weeks	on the basis of clinical evaluation	at the patient’s request or as a complementary treatment	in patients with normal serum TSH who still complain of symptoms suggestive of hypothyroidism	less than 5% of patients	No change	1	5	4	4	4	3	4	2	7	3	8	1	4	5	2	6	Yes	No	No	No
Female	31-40	0-10	Endocrinology	National Endocrine Society	University centre	Yes, daily	Yes, > 100 patients/year	simple goiter growing over time*	LT4	LT4;LT3	most of my patients are dispensed the type of LT4 that I recommend	tablets	soft-gel capsules	I expect no major changes with the different formulations	soft-gel capsules	I expect no major changes with the different formulations	after 8 weeks	on the basis of clinical evaluation	at the patient’s request or as a complementary treatment	in patients with normal serum TSH who still complain of symptoms suggestive of hypothyroidism	11-30 %	No change	2	4	4	3	3	3	3	3	4	4	3	2	3	2	3	4	No					No
Male	41-50	21-30	Endocrinology;Internal Medicine;	National Endocrine Society	Specialist Practice	Yes, daily	Yes, > 100 patients/year	female infertility with high level of thyroid antibodies;simple goiter growing over time*	LT4	LT4;LT3	most of my patients are dispensed the type of LT4 that I recommend	I expect no major changes with different formulations	tablets	tablets from another manufacturer	tablets	tablets from another manufacturer	after 8 weeks	after 8 weeks	at the patient’s request or as a complementary treatment	in patients with normal serum TSH who still complain of symptoms suggestive of hypothyroidism	less than 5% of patients	No change	1	4	4	4	4	3	4	3	7	2	7	2	5	2	3	2	No					No
Female	61-70	31-40	Endocrinology;Internal Medicine;	National Endocrine Society	University centre;Specialist Practice;	Yes, daily	Yes, > 100 patients/year	female infertility with high level of thyroid antibodies;simple goiter growing over time*	LT4	LT4;LT3	most of my patients are dispensed the type of LT4 that I recommend	tablets	soft-gel capsules	soft-gel capsules	tablets	tablets from another manufacturer	after 4 – 6 weeks	on the basis of clinical evaluation	at the patient’s request or as a complementary treatment	for a short period, in patients recovering from protracted hypothyroidism	less than 5% of patients	No change	3	4	4	4	3	4	4	2	1	3	2	4	6	7	8	5	No					No
Female	41-50	21-30	Endocrinology;Internal Medicine;	National Endocrine Society	Specialist Practice	Yes, daily	Yes, > 100 patients/year	female infertility with high level of thyroid antibodies;simple goiter growing over time*	LT4	LT4	most of my patients are dispensed the type of LT4 that I recommend	tablets	tablets	tablets from another manufacturer	tablets	I expect no major changes with the different formulations	after 8 weeks	after 4 to 6 weeks	at the patient’s request or as a complementary treatment	in patients with normal serum TSH who still complain of symptoms suggestive of hypothyroidism	less than 5% of patients	Not sure	2	4	4	3	5	4	1	3	8	5	8	3	1	2	5	7	No					No
Male	51-60	31-40	Endocrinology;Internal Medicine;	National Endocrine Society	University centre;Specialist Practice;	Yes, weekly	Yes, > 100 patients/year	simple goiter growing over time*	LT4	LT4;LT3	most of my patients are dispensed the type of LT4 that I recommend	tablets	tablets	tablets from another manufacturer	tablets	tablets from another manufacturer	after 4 – 6 weeks	after 4 to 6 weeks	at the patient’s request or as a complementary treatment	due to the low quality of available evidence, combined therapy should never be used	less than 5% of patients	No change	3	3	4	3	3	3	3	3	6	5	8	3	7	1	2	4	No					No
Female	61-70	31-40	Endocrinology;Internal Medicine;	National Endocrine Society	Specialist Practice	Yes, daily	Yes, from 51 to 100 patients/year	female infertility with high level of thyroid antibodies;simple goiter growing over time*	LT4	LT4	most of my patients are dispensed the type of LT4 that I recommend	tablets	tablets	tablets from another manufacturer	tablets	tablets from another manufacturer	after 4 – 6 weeks	after 4 to 6 weeks	when there is coexisting autoimmune thyroiditis	for a short period, in patients recovering from protracted hypothyroidism	less than 5% of patients	I am seeing fewer such cases	2	3	4	4	4	3	4	4	4	1	7	5	3	2	8	3	No					No
Female	31-40	11-20	Internal Medicine	None of the above	Regional Hospital	Yes, daily	Yes, from 51 to 100 patients/year	unexplained fatigue;obesity resistant to life-style interventions;severe hypercholesterolemia, as a complementary treatment;depression resistant to anti-depressant medications;female infertility with high level of thyroid antibodies;simple goiter growing over time*	LT4	LT4	most of my patients are dispensed the type of LT4 that I recommend	soft-gel capsules	soft-gel capsules	tablets from another manufacturer	soft-gel capsules	tablets from another manufacturer	after 4 – 6 weeks	after 4 to 6 weeks	at the patient’s request or as a complementary treatment	for a short period, in patients recovering from protracted hypothyroidism	less than 5% of patients	I am seeing fewer such cases	4	4	4	4	5	4	4	4	4	1	3	2	6	5	7	8	No					No
Female	51-60	21-30	Endocrinology	National Endocrine Society	Specialist Practice	Yes, daily	Yes, > 100 patients/year	female infertility with high level of thyroid antibodies;simple goiter growing over time*	LT4	LT4	most of my patients are dispensed the type of LT4 that I recommend	soft-gel capsules	tablets	soft-gel capsules	soft-gel capsules	soft-gel capsules	after 4 – 6 weeks	after 8 weeks	when there is coexisting autoimmune thyroiditis	in patients with normal serum TSH who still complain of symptoms suggestive of hypothyroidism	6-10 %	No change	2	4	4	4	4	2	4	4	3	2	8	1	7	4	5	6	Yes	No	No	No
Female	41-50	11-20	Endocrinology	National Endocrine Society	Specialist Practice	Yes, daily	Yes, > 100 patients/year	female infertility with high level of thyroid antibodies	LT4	LT4 and LT3 combination; LT4	most of my patients are dispensed the type of LT4 that I recommend	I expect no major changes with different formulations	I expect no major changes with the different formulations	I expect no major changes with the different formulations	I expect no major changes with the different formulations	tablets from another manufacturer	after 8 weeks	after 8 weeks	when there is coexisting autoimmune thyroiditis	in patients with normal serum TSH who still complain of symptoms suggestive of hypothyroidism	less than 5% of patients	No change	2	4	4	3	4	2	4	4	4	2	8	1	3	7	6	4	No					No
Male	61-70	31-40	Endocrinology;Internal Medicine;Nuclear Medicine;	National Endocrine Society	Specialist Practice	Yes, daily	Yes, from 51 to 100 patients/year	unexplained fatigue;obesity resistant to life-style interventions;severe hypercholesterolemia, as a complementary treatment;depression resistant to anti-depressant medications;female infertility with high level of thyroid antibodies;simple goiter growing over time*	LT4	LT4	most of my patients are dispensed the type of LT4 that I recommend	tablets	tablets	I expect no major changes with the different formulations	tablets	tablets from another manufacturer	after 4 – 6 weeks	after 4 to 6 weeks	when there is coexisting autoimmune thyroiditis	in hypothyroid patients with normal serum TSH who complain of unexplained weight gain	6-10 %	I am seeing fewer such cases	2	2	4	3	4	2	2	2	2	3	4	1	5	6	8	7	No					No
Female	51-60	31-40	Endocrinology;Internal Medicine;	National Endocrine Society	Specialist Practice	Yes, daily	Yes, > 100 patients/year	female infertility with high level of thyroid antibodies;simple goiter growing over time*	LT4	LT4	most of my patients are dispensed the type of LT4 that I recommend	I expect no major changes with different formulations	I expect no major changes with the different formulations	I expect no major changes with the different formulations	I expect no major changes with the different formulations	I expect no major changes with the different formulations	after 4 – 6 weeks	after 8 weeks	when there is coexisting autoimmune thyroiditis	due to the low quality of available evidence, combined therapy should never be used	less than 5% of patients	No change	2	3	4	3	2	4	2	2	7	6	8	3	2	1	5	8	No					No
Female	41-50	21-30	Endocrinology;Internal Medicine;	National Endocrine Society	University centre	Yes, daily	Yes, > 100 patients/year	female infertility with high level of thyroid antibodies;simple goiter growing over time*	LT4	LT4	most of my patients are dispensed the type of LT4 that I recommend	I expect no major changes with different formulations	tablets	I expect no major changes with the different formulations	liquid solution	tablets from another manufacturer	after 8 weeks	after 8 weeks	at the patient’s request or as a complementary treatment	in patients with normal serum TSH who still complain of symptoms suggestive of hypothyroidism	6-10 %	No change	2	4	4	4	5	2	2	1	8	7	4	3	5	2	1	6	No					No
Female	51-60	31-40	Endocrinology;Internal Medicine;	National Endocrine Society	Specialist Practice	Yes, daily	Yes, > 100 patients/year	unexplained fatigue;female infertility with high level of thyroid antibodies	LT4	LT4;LT3	most of my patients are dispensed the type of LT4 that I recommend	tablets	tablets	tablets from another manufacturer	tablets	tablets from another manufacturer	after 8 weeks	after 8 weeks	at the patient’s request or as a complementary treatment	for a short period, in patients recovering from protracted hypothyroidism	less than 5% of patients	No change	2	5	5	5	5	4	4	4	7	2	8	3	6	1	5	4	No					No
Male	41-50	21-30	Endocrinology;Pediatric Endocrinology;Family Medicine;	National Endocrine Society	Regional Hospital;General Practice;Specialist Practice;	Yes, daily	Yes, from 51 to 100 patients/year	unexplained fatigue;obesity resistant to life-style interventions;severe hypercholesterolemia, as a complementary treatment;depression resistant to anti-depressant medications;female infertility with high level of thyroid antibodies;simple goiter growing over time*	LT4	LT4;LT3;LT4 and LT3 combination	most of my patients are dispensed the type of LT4 that I recommend	I expect no major changes with different formulations	liquid solution	soft-gel capsules	liquid solution	tablets from another manufacturer	after 8 weeks	on the basis of clinical evaluation	at the patient’s request or as a complementary treatment	for a short period, in patients recovering from protracted hypothyroidism	less than 5% of patients	I am seeing fewer such cases	2	4	3	4	3	4	4	3	7	8	5	6	5	4	2	1	No					No
Male	51-60	31-40	Endocrinology;Internal Medicine;	National Endocrine Society	University centre	Yes, weekly	Yes, > 100 patients/year	no, treatment is never indicated for these patients	LT4	LT4	most of my patients are dispensed the type of LT4 that I recommend	I expect no major changes with different formulations	tablets	tablets from another manufacturer	tablets	I expect no major changes with the different formulations	after 8 weeks	after 8 weeks	no, dietary supplements should never be used	in patients with normal serum TSH who still complain of symptoms suggestive of hypothyroidism	less than 5% of patients	No change	3	5	5	3	4	2	4	3	5	2	7	1	8	3	6	4	No					No	Combination of LT4 and LT3 was not more effective as compared to LT4
Male	>70	>40	Endocrinology;Internal Medicine;	National Endocrine Society	University centre	Yes, daily	Yes, from 51 to 100 patients/year	unexplained fatigue;obesity resistant to life-style interventions;severe hypercholesterolemia, as a complementary treatment;depression resistant to anti-depressant medications;female infertility with high level of thyroid antibodies;simple goiter growing over time*	LT4	LT4	I have control over the type of LT4, but I have to justify it to the regulatory authorities every time I recommend it	tablets	tablets	tablets from another manufacturer	tablets	tablets from another manufacturer	after 8 weeks	after 8 weeks	at the patient’s request or as a complementary treatment	due to the low quality of available evidence, combined therapy should never be used	less than 5% of patients	I am seeing fewer such cases	2	5	4	4	5	3	4	4	8	8	8	8	5	7	6	8	No					No
Female	41-50	21-30	Endocrinology;Pediatric Endocrinology;	National Endocrine Society	Regional Hospital;General Practice;Specialist Practice;	Yes, weekly	Yes, > 100 patients/year	simple goiter growing over time*	LT4	LT4	most of my patients are dispensed the type of LT4 that I recommend	tablets	tablets	tablets from another manufacturer	tablets	tablets from another manufacturer	after 4 – 6 weeks	no, there is no need of TSH control after preparation changes if the dosage is the same	no, dietary supplements should never be used	for a short period, in patients recovering from protracted hypothyroidism	less than 5% of patients	No change	2	3	4	3	2	2	3	3	7	5	8	4	6	1	3	2	No					No
Male	61-70	31-40	Pediatric Endocrinology;	National Endocrine Society	Regional Hospital	Yes, daily	Yes, > 100 patients/year	simple goiter growing over time*	LT4	LT4	for most of my patients I have no control over the type of LT4 that they are dispensed	I expect no major changes with different formulations	I expect no major changes with the different formulations	I expect no major changes with the different formulations	I expect no major changes with the different formulations	I expect no major changes with the different formulations	after 4 – 6 weeks	no, there is no need of TSH control after preparation changes if the dosage is the same	at the patient’s request or as a complementary treatment	in patients with normal serum TSH who still complain of symptoms suggestive of hypothyroidism	less than 5% of patients	No change	4	4	4	4	4	2	4	4	4	3	2	8	1	5	8	7	Yes	No	No	No
Female	41-50	11-20	Endocrinology	National Endocrine Society	Specialist Practice	Yes, daily	Yes, > 100 patients/year	female infertility with high level of thyroid antibodies;simple goiter growing over time*	LT4	LT4	most of my patients are dispensed the type of LT4 that I recommend	tablets	tablets	tablets from another manufacturer	tablets	I expect no major changes with the different formulations	after 4 – 6 weeks	after 4 to 6 weeks	at the patient’s request or as a complementary treatment	in patients with normal serum TSH who still complain of symptoms suggestive of hypothyroidism	less than 5% of patients	I am seeing more such cases	2	4	4	3	4	3	4	2	7	6	8	3	5	1	4	2	No					No
Female	31-40	0-10	Endocrinology;Other;	National Endocrine Society	University centre	Yes, weekly	Yes, from 10 to 50 patients/year	female infertility with high level of thyroid antibodies	LT4	LT4	most of my patients are dispensed the type of LT4 that I recommend	soft-gel capsules	liquid solution	soft-gel capsules	liquid solution	tablets from another manufacturer	after 4 – 6 weeks	after 4 to 6 weeks	in subclinical hypothyroidism	due to the low quality of available evidence, combined therapy should never be used	6-10 %	No change	3	4	4	4	4	4	4	4	6	4	8	2	5	3	7	1	No					No
Female	41-50	11-20	Endocrinology;Pediatric Endocrinology;	National Endocrine Society	Regional Hospital	Yes, weekly	Yes, from 51 to 100 patients/year	simple goiter growing over time*	LT4	LT4	most of my patients are dispensed the type of LT4 that I recommend	liquid solution	liquid solution	liquid solution	tablets	tablets from another manufacturer	after 8 weeks	after 8 weeks	at the patient’s request or as a complementary treatment	in patients with normal serum TSH who still complain of symptoms suggestive of hypothyroidism	less than 5% of patients	I am seeing fewer such cases	2	4	4	4	4	3	3	3	8	6	5	4	3	2	1	7	No					No
Female	31-40	11-20	Endocrinology	National Endocrine Society	Specialist Practice	Yes, weekly	Yes, from 51 to 100 patients/year	female infertility with high level of thyroid antibodies;simple goiter growing over time*	LT4	LT4	most of my patients are dispensed the type of LT4 that I recommend	liquid solution	liquid solution	liquid solution	liquid solution	liquid solution	after 8 weeks	after 4 to 6 weeks	when there is coexisting autoimmune thyroiditis	for a short period, in patients recovering from protracted hypothyroidism	6-10 %	I am seeing fewer such cases	2	4	3	5	5	4	5	4	7	2	8	1	5	6	3	4	No					No
Male	51-60	31-40	Endocrinology;Pediatric Endocrinology;	National Endocrine Society	Regional Hospital	Yes, weekly	Yes, from 51 to 100 patients/year	simple goiter growing over time*	LT4	LT4	most of my patients are dispensed the type of LT4 that I recommend	I expect no major changes with different formulations	I expect no major changes with the different formulations	I expect no major changes with the different formulations	I expect no major changes with the different formulations	I expect no major changes with the different formulations	after 8 weeks	after 8 weeks	at the patient’s request or as a complementary treatment	due to the low quality of available evidence, combined therapy should never be used	less than 5% of patients	Not sure	4	5	4	5	5	4	4	4	2	2	2	1	2	2	2	2	No					No
Female	31-40	0-10	Endocrinology	ETA (European Thyroid Association);National Endocrine Society;	Specialist Practice	Yes, daily	Yes, > 100 patients/year	female infertility with high level of thyroid antibodies;simple goiter growing over time*	LT4	LT4	most of my patients are dispensed the type of LT4 that I recommend	soft-gel capsules	soft-gel capsules	soft-gel capsules	I expect no major changes with the different formulations	soft-gel capsules	after 4 – 6 weeks	after 4 to 6 weeks	when there is coexisting autoimmune thyroiditis	in patients with normal serum TSH who still complain of symptoms suggestive of hypothyroidism	less than 5% of patients	I am seeing more such cases	4	4	4	4	2	4	3	3	4	5	3	3	2	2	4	6	No					No	Recently, I has started the combination of LT4 and LT3 in female patient with depression, chronic fatigue, with no tolerance of higer dose of LT4. I expect improving of symptoms and TSH stabilisation.
Female	51-60	21-30	Endocrinology;Internal Medicine;	National Endocrine Society	Specialist Practice	Yes, daily	Yes, > 100 patients/year	no, treatment is never indicated for these patients	LT4	LT4	most of my patients are dispensed the type of LT4 that I recommend	tablets	tablets	tablets from another manufacturer	I expect no major changes with the different formulations	I expect no major changes with the different formulations	after 8 weeks	no, there is no need of TSH control after preparation changes if the dosage is the same	at the patient’s request or as a complementary treatment	due to the low quality of available evidence, combined therapy should never be used	less than 5% of patients	No change	2	5	4	3	4	2	4	4	6	1	8	3	7	2	4	5	No					No
Female	41-50	11-20	Endocrinology	National Endocrine Society	Regional Hospital	Yes, daily	Yes, > 100 patients/year	female infertility with high level of thyroid antibodies	LT4	LT4	most of my patients are dispensed the type of LT4 that I recommend	tablets	I expect no major changes with the different formulations	I expect no major changes with the different formulations	I expect no major changes with the different formulations	I expect no major changes with the different formulations	after 4 – 6 weeks	no, there is no need of TSH control after preparation changes if the dosage is the same	when there is coexisting autoimmune thyroiditis	in patients with normal serum TSH who still complain of symptoms suggestive of hypothyroidism	less than 5% of patients	No change	3	4	4	4	4	2	4	4	5	1	6	8	7	2	4	3	No					No
Male	31-40	11-20	Endocrinology;Other;	National Endocrine Society	Regional Hospital	Yes, weekly	Yes, > 100 patients/year	no, treatment is never indicated for these patients	LT4	LT4;LT3	most of my patients are dispensed the type of LT4 that I recommend	tablets	I expect no major changes with the different formulations	soft-gel capsules	soft-gel capsules	soft-gel capsules	after 8 weeks	on the basis of clinical evaluation	at the patient’s request or as a complementary treatment	due to the low quality of available evidence, combined therapy should never be used	less than 5% of patients	No change	1	4	3	2	3	3	4	3	3	3	7	5	5	6	6	4	No					No	I used the combination in some cases of depression, however the treatment was stopped because of no effect on symptoms.
Female	41-50	11-20	Endocrinology;Internal Medicine;	National Endocrine Society	Specialist Practice	Yes, daily	Yes, > 100 patients/year	female infertility with high level of thyroid antibodies;simple goiter growing over time*	LT4	LT4	for most of my patients I have no control over the type of LT4 that they are dispensed	I expect no major changes with different formulations	tablets	tablets from another manufacturer	tablets	I expect no major changes with the different formulations	after 8 weeks	after 8 weeks	at the patient’s request or as a complementary treatment	due to the low quality of available evidence, combined therapy should never be used	6-10 %	I am seeing more such cases	3	5	4	3	4	4	4	3	5	2	4	1	3	3	4	3	Yes	No	No	No
Male	61-70	>40	Endocrinology;Internal Medicine;	National Endocrine Society	Specialist Practice	Yes, daily	Yes, > 100 patients/year	simple goiter growing over time*	LT4	LT4;LT3	most of my patients are dispensed the type of LT4 that I recommend	liquid solution	liquid solution	liquid solution	liquid solution	tablets from another manufacturer	after 8 weeks	after 8 weeks	at the patient’s request or as a complementary treatment	for a short period, in patients recovering from protracted hypothyroidism	less than 5% of patients	No change	3	4	3	3	5	3	4	4	2	1	3	7	6	5	8	4	No					No
Female	41-50	11-20	Endocrinology	National Endocrine Society	Regional Hospital	Yes, weekly	Yes, > 100 patients/year	simple goiter growing over time*	LT4	LT4;LT3	most of my patients are dispensed the type of LT4 that I recommend	tablets	tablets	tablets from another manufacturer	tablets	tablets from another manufacturer	after 4 – 6 weeks	after 8 weeks	at the patient’s request or as a complementary treatment	in patients with normal serum TSH who still complain of symptoms suggestive of hypothyroidism	less than 5% of patients	No change	2	4	5	2	4	1	3	2	6	3	5	2	8	1	7	4	Yes	Yes	No	No
Female	41-50	11-20	Endocrinology;Internal Medicine;	National Endocrine Society	University centre	Yes, daily	Yes, > 100 patients/year	female infertility with high level of thyroid antibodies;simple goiter growing over time*	LT4	LT4;LT3	most of my patients are dispensed the type of LT4 that I recommend	soft-gel capsules	soft-gel capsules	soft-gel capsules	soft-gel capsules	soft-gel capsules	after 4 – 6 weeks	after 4 to 6 weeks	at the patient’s request or as a complementary treatment	in hypothyroid patients with normal serum TSH who complain of unexplained weight gain	6-10 %	I am seeing more such cases	4	4	4	4	3	3	2	2	8	6	1	2	5	3	4	7	No					No
Male	31-40	0-10	Endocrinology;Other;	National Endocrine Society	Regional Hospital	Yes, weekly	Yes, from 51 to 100 patients/year	severe hypercholesterolemia, as a complementary treatment;female infertility with high level of thyroid antibodies	LT4	LT4	most of my patients are dispensed the type of LT4 that I recommend	I expect no major changes with different formulations	I expect no major changes with the different formulations	I expect no major changes with the different formulations	I expect no major changes with the different formulations	I expect no major changes with the different formulations	after 4 – 6 weeks	after 8 weeks	in subclinical hypothyroidism	due to the low quality of available evidence, combined therapy should never be used	6-10 %	Not sure	3	4	3	4	4	3	2	3	3	1	4	7	6	5	2	8	No					No
Male	>70	>40	Endocrinology;Internal Medicine;	National Endocrine Society	Specialist Practice	Yes, daily	Yes, > 100 patients/year	depression resistant to anti-depressant medications;female infertility with high level of thyroid antibodies	LT4	LT4	most of my patients are dispensed the type of LT4 that I recommend	tablets	tablets	tablets from another manufacturer	tablets	I expect no major changes with the different formulations	after 4 – 6 weeks	after 4 to 6 weeks	at the patient’s request or as a complementary treatment	in patients with normal serum TSH who still complain of symptoms suggestive of hypothyroidism	less than 5% of patients	No change	3	3	4	3	4	4	4	4	6	5	3	7	1	8	2	4	No					No
Male	31-40	0-10	Endocrinology;Internal Medicine;Family Medicine;	National Endocrine Society	University centre;General Practice;	Yes, weekly	Yes, from 51 to 100 patients/year	simple goiter growing over time*	LT4	LT4	most of my patients are dispensed the type of LT4 that I recommend	tablets	liquid solution	I expect no major changes with the different formulations	I expect no major changes with the different formulations	tablets from another manufacturer	after 4 – 6 weeks	after 4 to 6 weeks	in subclinical hypothyroidism	in patients with normal serum TSH who still complain of symptoms suggestive of hypothyroidism	less than 5% of patients	No change	4	3	2	2	3	2	2	2	7	2	1	8	4	3	6	5	Yes	No	No	No
Female	51-60	21-30	Endocrinology;Internal Medicine;	National Endocrine Society	Regional Hospital;Specialist Practice;	Yes, daily	Yes, > 100 patients/year	female infertility with high level of thyroid antibodies;simple goiter growing over time*	LT4	LT4	most of my patients are dispensed the type of LT4 that I recommend	tablets	tablets	soft-gel capsules	tablets	tablets from another manufacturer	after 8 weeks	after 4 to 6 weeks	in subclinical hypothyroidism	in patients with normal serum TSH who still complain of symptoms suggestive of hypothyroidism	less than 5% of patients	I am seeing fewer such cases	2	3	4	4	2	4	3	2	7	6	8	5	2	1	3	4	No					No
Female	41-50	21-30	Endocrinology	National Endocrine Society	University centre	Yes, daily	Yes, > 100 patients/year	simple goiter growing over time*	LT4	LT4	most of my patients are dispensed the type of LT4 that I recommend	I expect no major changes with different formulations	I expect no major changes with the different formulations	soft-gel capsules	liquid solution	tablets from another manufacturer	after 8 weeks	on the basis of clinical evaluation	at the patient’s request or as a complementary treatment	due to the low quality of available evidence, combined therapy should never be used	less than 5% of patients	No change	3	4	3	3	3	3	3	3	3	2	8	1	5	6	7	4	No					No
Female	31-40	11-20	Endocrinology;Other;	National Endocrine Society	Regional Hospital;Specialist Practice;	Yes, daily	Yes, from 51 to 100 patients/year	female infertility with high level of thyroid antibodies;simple goiter growing over time*	LT4	LT4	most of my patients are dispensed the type of LT4 that I recommend	soft-gel capsules	soft-gel capsules	soft-gel capsules	soft-gel capsules	soft-gel capsules	after 4 – 6 weeks	after 4 to 6 weeks	at the patient’s request or as a complementary treatment	in patients with normal serum TSH who still complain of symptoms suggestive of hypothyroidism	less than 5% of patients	No change	3	3	2	4	4	2	4	4	1	2	6	5	8	7	4	3	No					No
Male	41-50	11-20	Internal Medicine	None of the above	Specialist Practice	Yes, daily	Yes, > 100 patients/year	simple goiter growing over time*	LT4	LT4	most of my patients are dispensed the type of LT4 that I recommend	I expect no major changes with different formulations	tablets	tablets from another manufacturer	tablets	tablets from another manufacturer	after 8 weeks	after 8 weeks	in subclinical hypothyroidism	in patients with normal serum TSH who still complain of symptoms suggestive of hypothyroidism	less than 5% of patients	No change	3	5	4	1	3	3	2	4	2	4	6	1	7	3	8	5	No					No
Female	31-40	0-10	Endocrinology	National Endocrine Society	Specialist Practice	Yes, weekly	Yes, > 100 patients/year	female infertility with high level of thyroid antibodies;simple goiter growing over time*	LT4	LT4;LT3	most of my patients are dispensed the type of LT4 that I recommend	tablets	soft-gel capsules	tablets from another manufacturer	I expect no major changes with the different formulations	I expect no major changes with the different formulations	after 4 – 6 weeks	after 4 to 6 weeks	when there is coexisting autoimmune thyroiditis	in patients with normal serum TSH who still complain of symptoms suggestive of hypothyroidism	6-10 %	I am seeing more such cases	2	4	4	3	4	4	4	3	3	2	3	1	2	3	3	2	No					Yes	The combination is effective, without side effects.
Female	51-60	21-30	Endocrinology;Pediatric Endocrinology;	ETA (European Thyroid Association);National Endocrine Society;	Specialist Practice	Yes, daily	Yes, > 100 patients/year	female infertility with high level of thyroid antibodies	LT4	LT4	most of my patients are dispensed the type of LT4 that I recommend	tablets	tablets	tablets from another manufacturer	I expect no major changes with the different formulations	I expect no major changes with the different formulations	after 4 – 6 weeks	after 4 to 6 weeks	no, dietary supplements should never be used	due to the low quality of available evidence, combined therapy should never be used	less than 5% of patients	No change	1	4	4	4	5	4	4	4	4	6	2	7	5	3	1	4	No					No
Female	41-50	21-30	Endocrinology	National Endocrine Society	Specialist Practice	Yes, daily	Yes, > 100 patients/year	female infertility with high level of thyroid antibodies;simple goiter growing over time*	LT4	LT4	most of my patients are dispensed the type of LT4 that I recommend	I expect no major changes with different formulations	liquid solution	liquid solution	I expect no major changes with the different formulations	tablets from another manufacturer	after 4 – 6 weeks	after 8 weeks	at the patient’s request or as a complementary treatment	in patients with normal serum TSH who still complain of symptoms suggestive of hypothyroidism	Not sure	Not sure	3	4	3	3	4	2	3	3	8	2	3	1	7	6	4	5	No					No
Female	41-50	21-30	Endocrinology;Internal Medicine;Nuclear Medicine;Family Medicine;	National Endocrine Society	Regional Hospital;General Practice;Specialist Practice;	Yes, daily	Yes, > 100 patients/year	female infertility with high level of thyroid antibodies	LT4	LT4 and LT3 combination; LT4	most of my patients are dispensed the type of LT4 that I recommend	I expect no major changes with different formulations	I expect no major changes with the different formulations	I expect no major changes with the different formulations	I expect no major changes with the different formulations	tablets from another manufacturer	after 8 weeks	after 8 weeks	at the patient’s request or as a complementary treatment	in patients with normal serum TSH who still complain of symptoms suggestive of hypothyroidism	less than 5% of patients	No change	3	3	3	3	3	1	3	3	1	2	3	4	8	5	6	2	Yes	No	Yes	No	LT4 si more convenient for me
Male	61-70	31-40	Endocrinology;Pediatric Endocrinology;Other;	National Endocrine Society	Regional Hospital;Specialist Practice;	Yes, daily	Yes, > 100 patients/year	female infertility with high level of thyroid antibodies	LT4	LT4;LT3	most of my patients are dispensed the type of LT4 that I recommend	tablets	tablets	tablets from another manufacturer	tablets	tablets from another manufacturer	after 8 weeks	on the basis of clinical evaluation	in subclinical hypothyroidism	in patients with normal serum TSH who still complain of symptoms suggestive of hypothyroidism	less than 5% of patients	I am seeing fewer such cases	4	3	4	4	2	3	2	2	7	6	1	5	2	2	2	6	No					No	I have good experience with the combination of LT4 and LT3 without side effects especially in patients with heart diseases and seniors with low T3 syndroms (short time treatment on ICU). The condition of the combination is frequent bichochemical and clinical check-up.
Female	41-50	11-20	Endocrinology	National Endocrine Society	University centre;Specialist Practice;	Yes, daily	Yes, > 100 patients/year	female infertility with high level of thyroid antibodies	LT4	LT4	most of my patients are dispensed the type of LT4 that I recommend	I expect no major changes with different formulations	I expect no major changes with the different formulations	I expect no major changes with the different formulations	soft-gel capsules	I expect no major changes with the different formulations	after 8 weeks	after 4 to 6 weeks	at the patient’s request or as a complementary treatment	in patients with normal serum TSH who still complain of symptoms suggestive of hypothyroidism	less than 5% of patients	I am seeing more such cases	4	3	4	3	1	1	1	3	8	8	4	4	5	4	7	7	No					No
Female	41-50	21-30	Endocrinology;Internal Medicine;	National Endocrine Society	Specialist Practice	Yes, daily	Yes, > 100 patients/year	female infertility with high level of thyroid antibodies;simple goiter growing over time*	LT4	LT4	most of my patients are dispensed the type of LT4 that I recommend	tablets	tablets	tablets from another manufacturer	tablets	tablets from another manufacturer	after 8 weeks	after 8 weeks	at the patient’s request or as a complementary treatment	in patients with normal serum TSH who still complain of symptoms suggestive of hypothyroidism	less than 5% of patients	I am seeing fewer such cases	4	4	3	3	3	4	4	3	7	8	1	3	4	5	6	2	No					No
Female	31-40	0-10	Endocrinology;Internal Medicine;	National Endocrine Society	University centre	Yes, weekly	Yes, from 51 to 100 patients/year	female infertility with high level of thyroid antibodies;simple goiter growing over time*	LT4	LT4	most of my patients are dispensed the type of LT4 that I recommend	tablets	soft-gel capsules	soft-gel capsules	liquid solution	tablets from another manufacturer	after 4 – 6 weeks	after 4 to 6 weeks	at the patient’s request or as a complementary treatment	due to the low quality of available evidence, combined therapy should never be used	less than 5% of patients	No change	3	3	3	3	3	3	3	3	8	2	7	7	7	5	1	3	No					No
Male	61-70	>40	Endocrinology;Internal Medicine;	National Endocrine Society	Regional Hospital;Specialist Practice;	Yes, daily	Yes, > 100 patients/year	simple goiter growing over time*	LT4	LT4	most of my patients are dispensed the type of LT4 that I recommend	tablets	tablets	I expect no major changes with the different formulations	I expect no major changes with the different formulations	tablets from another manufacturer	after 4 – 6 weeks	after 8 weeks	at the patient’s request or as a complementary treatment	for a short period, in patients recovering from protracted hypothyroidism	less than 5% of patients	I am seeing fewer such cases	4	2	4	3	3	5	4	3	8	1	4	2	1	4	1	4	No					No	Twenty years ago, I often used the combination of LT4 and LT3, but with no advantage as compared to LT4 alone. I rather must more often to do check-up and biochemical tests were very unstable.
Female	41-50	11-20	Internal Medicine	National Endocrine Society	Specialist Practice	Yes, weekly	Yes, from 51 to 100 patients/year	female infertility with high level of thyroid antibodies;simple goiter growing over time*	LT4	LT4	most of my patients are dispensed the type of LT4 that I recommend	I expect no major changes with different formulations	tablets	tablets from another manufacturer	tablets	I expect no major changes with the different formulations	after 8 weeks	no, there is no need of TSH control after preparation changes if the dosage is the same	in subclinical hypothyroidism	for a short period, in patients recovering from protracted hypothyroidism	less than 5% of patients	No change	3	4	3	3	3	2	4	4	3	4	4	3	7	5	6	2	No					No

## Sheet: Legend
Raw data of the THESIS (Treatment of Hypothyroidism in Europe by Specialists: An International Survey) questionnaire survey of members of the Czech Society of Endocrinology Rows 1-3: 32 questions regarding respondents‘ characteristics and use of thyroid hormones divided to sections “About You” and “Hypothyroidism“ Rows 4-160: answers of 157 respondents LT4: levothyroxine LT3: liothyronine T4: thy…
